# Supplementary material for: Analysis of single-cell RNA sequencing data to examine the gastric inflammation-to-cancer transition and evaluation of the effect of probiotic on precancerous lesions
Source: Eng Microbiol. 2025 May 9;5(3):100208. doi: 10.1016/j.engmic.2025.100208 (PMC12967842; doi:10.1016/j.engmic.2025.100208)
Supplement: Supplementary file 2 [file mmc2.xlsx]

## Sheet: Supplementary Table 1
Supplementary Table 1. Essential characteristics of single-cell RNA sequencing datasets from GEO
samples	clinical_names	batch	group
GSM3954953_IMW2	GSM3954953_IMW2	GSE134520	IM
GSM5573500_sample35	GSM5573500_Normal35	GSE183904	Normal
GSM3954955_IMS2	GSM3954955_IMS2	GSE134520	IM
GSM3954954_IMS1	GSM3954954_IMS1	GSE134520	IM
GSM3954947_NAG2	GSM3954947_NAG2	GSE134520	NAG
GSM5573466_sample1	GSM5573466_Normal1	GSE183904	Normal
GSM3954957_IMS4	GSM3954957_IMS4	GSE134520	IM
GSM3954949_CAG1	GSM3954949_CAG1	GSE134520	CAG
GSM5573488_sample23	GSM5573488_Normal23	GSE183904	Normal
GSM3954948_NAG3	GSM3954948_NAG3	GSE134520	NAG
GSM5573486_sample21	GSM5573486_Normal21	GSE183904	Normal
GSM3954951_CAG3	GSM3954951_CAG3	GSE134520	CAG
GSM5573490_sample25	GSM5573490_Normal25	GSE183904	Normal
GSM3954958_EGC	GSM3954958_EGC	GSE134520	GC
GSM3954956_IMS3	GSM3954956_IMS3	GSE134520	IM
GSM5573496_sample31	GSM5573496_Normal31	GSE183904	Normal
GSM3954952_IMW1	GSM3954952_IMW1	GSE134520	IM
GSM5004183_NT1	GSM5004183_NT1	GSE163558	Normal
GSM3954950_CAG2	GSM3954950_CAG2	GSE134520	CAG
GSM5573474_sample9	GSM5573474_Normal9	GSE183904	Normal
GSM5573469_sample4	GSM5573469_Normal4	GSE183904	Normal
GSM3954946_NAG1	GSM3954946_NAG1	GSE134520	NAG
GSM5573471_sample6	GSM5573471_Normal6	GSE183904	Normal
GSM5573505_sample40	GSM5573505_GC40	GSE183904	GC
GSM5573504_sample39	GSM5573504_GC39	GSE183904	GC
GSM5573473_sample8	GSM5573473_GC8	GSE183904	GC
GSM5573492_sample27	GSM5573492_GC27	GSE183904	GC
GSM5573493_sample28	GSM5573493_GC28	GSE183904	GC
GSM5573498_sample33	GSM5573498_GC33	GSE183904	GC
GSM5573479_sample14	GSM5573479_GC14	GSE183904	GC
GSM5573482_sample17	GSM5573482_GC17	GSE183904	GC
GSM5573483_sample18	GSM5573483_GC18	GSE183904	GC

## Sheet: Supplementary Table 2
Supplementary Table 2. Marker gene sets utilized in this study
Cell Type	Marker Gene		Cell Type	Marker Gene		Phase	Marker Gene		Cell Type	Marker Gene
Epithelial cells	EPCAM		Pit mucous cell	MUC5AC		S phase	MCM5		Stemness score	DNMT3B
Epithelial cells	CLDN4		Pit mucous cell	TFF1		S phase	PCNA		Stemness score	PFAS
Epithelial cells	CDH1		gland mucous cell	MUC6		S phase	TYMS		Stemness score	XRCC5
Epithelial cells	MUC1		gland mucous cell	TFF2		S phase	FEN1		Stemness score	HAUS6
Epithelial cells	KRT18		Enteroendocrine cell	CHGB		S phase	MCM2		Stemness score	TET1
Epithelial cells	KRT19		Enteroendocrine cell	CHGA		S phase	MCM4		Stemness score	IGF2BP1
Non-epithelial cells	VIM		Chief cell	PGA3		S phase	RRM1		Stemness score	PLAA
Non-epithelial cells	ACTA2		Chief cell	PGA4		S phase	UNG		Stemness score	TEX10
Non-epithelial cells	CD4		Proliferative cell	MKI67		S phase	GINS2		Stemness score	MSH6
Non-epithelial cells	PTPRC		Proliferative cell	TOP2A		S phase	MCM6		Stemness score	DLGAP5
			Proliferative cell	BIRC5		S phase	CDCA7		Stemness score	SKIV2L2
			Cancer cell	CEACAM5		S phase	DTL		Stemness score	SOHLH2
			Cancer cell	CEACAM6		S phase	PRIM1		Stemness score	RRAS2
			Goblet cell	MUC2		S phase	UHRF1		Stemness score	PAICS
			Goblet cell	ITLN1		S phase	CENPU		Stemness score	CPSF3
			Goblet cell	SPINK4		S phase	HELLs		Stemness score	LIN28B
			Enterocytes	APOA1		S phase	RFC2		Stemness score	IPO5
			Enterocytes	FABP1		S phase	RPA2		Stemness score	BMPR1A
			Enterocytes	ALPI		S phase	NASP		Stemness score	ZNF788
			Enterocytes	APOA4		S phase	RAD51AP1		Stemness score	ASCC3
			T cell	CD2		S phase	GMNN		Stemness score	FANCB
			T cell	CD3D		S phase	WDR76		Stemness score	HMGA2
			B cell	CD79A		S phase	SLBP		Stemness score	TRIM24
			Macrophage	CD68		S phase	CCNE2		Stemness score	ORC1
			Macrophage	CSF1R		S phase	UBR7		Stemness score	HDAC2
			Mast cell	TPSAB1		S phase	POLD3		Stemness score	HESX1
			Mast cell	TPSB2		S phase	MSH2		Stemness score	INHBE
			Fibroblasts	DCN		S phase	ATAD2		Stemness score	MIS18A
			Fibroblasts	PDPN		S phase	RAD51		Stemness score	DCUN1D5
			Smooth muscle cell	ACTA2		S phase	RRM2		Stemness score	MRPL3
			Endothelial cell	VWF		S phase	CDC45		Stemness score	CENPH
			Endothelial cell	ENG		S phase	CDC6		Stemness score	MYCN
						S phase	EXO1		Stemness score	HAUS1
						S phase	TIPIN		Stemness score	GDF3
						S phase	DSCC1		Stemness score	TBCE
						S phase	BLM		Stemness score	RIOK2
						S phase	CASP8AP2		Stemness score	BCKDHB
						S phase	USP1		Stemness score	RAD1
						S phase	CLSPN		Stemness score	NREP
						S phase	POLA1		Stemness score	ADH5
						S phase	CHAF1B		Stemness score	PLRG1
						S phase	BRIP1		Stemness score	ROR1
						S phase	E2F8		Stemness score	RAB3B
						G2 phase	HMGB2		Stemness score	DIAPH3
						G2 phase	CDK1		Stemness score	GNL2
						G2 phase	NUSAP1		Stemness score	FGF2
						G2 phase	UBE2C		Stemness score	NMNAT2
						G2 phase	BIRC5		Stemness score	KIF20A
						G2 phase	TPX2		Stemness score	CENPI
						G2 phase	TOP2A		Stemness score	DDX1
						G2 phase	NDC80		Stemness score	XXYLT1
						G2 phase	CKS2		Stemness score	GPR176
						G2 phase	NUF2		Stemness score	BBS9
						G2 phase	CKS1B		Stemness score	C14orf166
						G2 phase	MKI67		Stemness score	BOD1
						G2 phase	TMPO		Stemness score	CDC123
						G2 phase	CENPF		Stemness score	SNRPD3
						G2 phase	TACC3		Stemness score	FAM118B
						G2 phase	FAM64A		Stemness score	DPH3
						G2 phase	SMC4		Stemness score	EIF2B3
						G2 phase	CCNB2		Stemness score	RPF2
						G2 phase	CKAP2L		Stemness score	APLP1
						G2 phase	CKAP2		Stemness score	DACT1
						G2 phase	AURKB		Stemness score	PDHB
						G2 phase	BUB1		Stemness score	C14orf119
						G2 phase	KIF11		Stemness score	DTD1
						G2 phase	ANP32E		Stemness score	SAMM50
						G2 phase	TUBB4B		Stemness score	CCL26
						G2 phase	GTSE1		Stemness score	MED20
						G2 phase	KIF20B		Stemness score	UTP6
						G2 phase	HJURP		Stemness score	RARS2
						G2 phase	CDCA3		Stemness score	ARMCX2
						G2 phase	HN1		Stemness score	RARS
						G2 phase	CDC20		Stemness score	MTHFD2
						G2 phase	TTK		Stemness score	DHX15
						G2 phase	CDC25C		Stemness score	HTR7
						G2 phase	KIF2C		Stemness score	MTHFD1L
						G2 phase	RANGAP1		Stemness score	ARMC9
						G2 phase	NCAPD2		Stemness score	XPOT
						G2 phase	DLGAP5		Stemness score	IARS
						G2 phase	CDCA2		Stemness score	HDX
						G2 phase	CDCA8		Stemness score	ACTRT3
						G2 phase	ECT2		Stemness score	ERCC2
						G2 phase	KIF23		Stemness score	TBC1D16
						G2 phase	HMMR		Stemness score	GARS
						G2 phase	AURKA		Stemness score	KIF7
						G2 phase	PSRC1		Stemness score	UBE2K
						G2 phase	ANLN		Stemness score	SLC25A3
						G2 phase	LBR		Stemness score	ICMT
						G2 phase	CKAP5		Stemness score	UGGT2
						G2 phase	CENPE		Stemness score	ATP11C
						G2 phase	CTCF		Stemness score	SLC24A1
						G2 phase	NEK2		Stemness score	EIF2AK4
						G2 phase	G2E3		Stemness score	GPX8
						G2 phase	GAS2L3		Stemness score	ALX1
						G2 phase	CBX5		Stemness score	OSTC
						G2 phase	CENPA		Stemness score	TRPC4
									Stemness score	HAS2
									Stemness score	FZD2
									Stemness score	TRNT1
									Stemness score	MMADHC
									Stemness score	SNX8
									Stemness score	CDH6
									Stemness score	HAT1
									Stemness score	SEC11A
									Stemness score	DIMT1
									Stemness score	TM2D2
									Stemness score	FST
									Stemness score	GBE1
									Proliferation score	A1BG
									Proliferation score	A2M
									Proliferation score	PARP1
									Proliferation score	SLC25A5
									Proliferation score	BIRC5
									Proliferation score	ARF1
									Proliferation score	BUB1
									Proliferation score	CDC2
									Proliferation score	CDKN3
									Proliferation score	CEBPG
									Proliferation score	CENPA
									Proliferation score	CENPE
									Proliferation score	CENPF
									Proliferation score	CKS1B
									Proliferation score	CKS2
									Proliferation score	CSE1L
									Proliferation score	CSTB
									Proliferation score	CTSL2
									Proliferation score	DTYMK
									Proliferation score	EZH2
									Proliferation score	FANCA
									Proliferation score	FANCE
									Proliferation score	GARS
									Proliferation score	GART
									Proliferation score	GDI2
									Proliferation score	H2AFZ
									Proliferation score	HDAC2
									Proliferation score	HRB
									Proliferation score	IDH2
									Proliferation score	ILF2
									Proliferation score	KPNA2
									Proliferation score	STMN1
									Proliferation score	LBR
									Proliferation score	LGALS8
									Proliferation score	MAD2L1
									Proliferation score	SMAD2
									Proliferation score	MCM2
									Proliferation score	MCM3
									Proliferation score	MSH2
									Proliferation score	MYBL2
									Proliferation score	NDUFB5
									Proliferation score	NEK2
									Proliferation score	PCNA
									Proliferation score	PFDN2
									Proliferation score	PRIM2
									Proliferation score	PSMA3
									Proliferation score	PSMB4
									Proliferation score	PTS
									Proliferation score	PURB
									Proliferation score	RAD51
									Proliferation score	RANBP1
									Proliferation score	RDX
									Proliferation score	RFC4
									Proliferation score	RIT1
									Proliferation score	RRM2
									Proliferation score	S100A9
									Proliferation score	S100A11
									Proliferation score	SNRPD1
									Proliferation score	SNRPG
									Proliferation score	SRPK1
									Proliferation score	AURKA
									Proliferation score	TFRC
									Proliferation score	TOP2A
									Proliferation score	TP53BP2
									Proliferation score	TTK
									Proliferation score	TYMS
									Proliferation score	LRP8
									Proliferation score	DAP3
									Proliferation score	DEK
									Proliferation score	SHFM1
									Proliferation score	CHAF1B
									Proliferation score	RAD54L
									Proliferation score	PRPF18
									Proliferation score	MARCO
									Proliferation score	CDC123
									Proliferation score	PRC1
									Proliferation score	PKMYT1
									Proliferation score	NMI
									Proliferation score	CCNB2
									Proliferation score	PDCD5
									Proliferation score	EXO1
									Proliferation score	TMSB10
									Proliferation score	PTTG1
									Proliferation score	COX5A
									Proliferation score	APOBEC3B
									Proliferation score	NFE2L3
									Proliferation score	RBM8A
									Proliferation score	COX4NB
									Proliferation score	NDC80
									Proliferation score	FAM3C
									Proliferation score	SPAG5
									Proliferation score	RAD51AP1
									Proliferation score	DBF4
									Proliferation score	KDELR2
									Proliferation score	NUDT5
									Proliferation score	PDCD10
									Proliferation score	KIAA0241
									Proliferation score	FREQ
									Proliferation score	GTPBP4
									Proliferation score	PDSS1
									Proliferation score	ASF1A
									Proliferation score	C1orf107
									Proliferation score	TMEM14A
									Proliferation score	ATAD2
									Proliferation score	UBE2T
									Proliferation score	CNIH4
									Proliferation score	RACGAP1
									Proliferation score	GPSM2
									Proliferation score	C1orf121
									Proliferation score	HSPA14
									Proliferation score	C11orf73
									Proliferation score	DTL
									Proliferation score	FAM49B
									Proliferation score	PPIL1
									Proliferation score	CSNK1G1
									Proliferation score	ANLN
									Proliferation score	FLJ10292
									Proliferation score	C1orf112
									Proliferation score	CENPN
									Proliferation score	PBK
									Proliferation score	UGCG1
									Proliferation score	C16orf61
									Proliferation score	HRASLS
									Proliferation score	RRAGD
									Proliferation score	GNB4
									Proliferation score	NCAPG
									Proliferation score	GINS3
									Proliferation score	MRPL9
									Proliferation score	C7orf24
									Proliferation score	CENPM
									Proliferation score	MLF1IP
									Proliferation score	SUV39H2
									Proliferation score	C13orf23
									Proliferation score	WDR26
									Proliferation score	CDT1
									Proliferation score	NUF2
									Proliferation score	CDCA7
									Proliferation score	MND1
									Proliferation score	ANKRD27
									Proliferation score	DCUN1D5
									Proliferation score	C3orf26
									Proliferation score	C15orf23
									Proliferation score	H2AFV
									Proliferation score	FAM54A
									Proliferation score	CDCA5
									Proliferation score	ASPM

## Sheet: Supplementary Table 3
Supplementary Table 3. Pseudotemporal DEG dynamics during inflammatory carcinogenesis reconstructed via monocle3
genes	p_value	morans_test_statistic	morans_I
GKN2	0	292.769	0.587829
GKN1	0	284.013	0.570244
CD3E	0	257.169	0.51587
CCL5	0	249.386	0.500433
TFF1	0	240.787	0.483431
SRGN	0	236.26	0.474196
RPL13	0	227.764	0.457236
PHGR1	0	226.869	0.455501
CD3D	0	226.513	0.454367
NKG7	0	225.6	0.452356
PTPRC	0	222.515	0.446355
CXCR4	0	221.266	0.443978
RPS19	0	218.125	0.437902
RPS8	0	217.75	0.437167
RPS18	0	217.29	0.43621
RPL32	0	216.82	0.435295
CD7	0	214.571	0.43047
CD8A	0	211.129	0.423072
RPS12	0	207.5	0.416573
S100A6	0	204.909	0.41133
RPL34	0	202.014	0.405571
TMSB4X	0	201.458	0.404428
CST7	0	200.682	0.402213
RPS2	0	199.719	0.400964
RPS28	0	199.588	0.400685
S100P	0	199.329	0.400173
CD52	0	199.323	0.399939
RPS15A	0	194.582	0.390652
RPL37A	0	192.599	0.386674
RPS23	0	189.353	0.380155
RPLP1	0	189.166	0.379737
RPL10A	0	188.928	0.379313
RPS15	0	187.925	0.377253
RPS27A	0	186.213	0.373847
CD2	0	185.441	0.371776
RPS13	0	184.328	0.370069
IL7R	0	184.088	0.369188
CYSTM1	0	182.949	0.367275
RPS14	0	182.743	0.366858
MUC5AC	0	180.845	0.363077
RPL13A	0	179.694	0.360744
TFF2	0	179.521	0.360421
RPL26	0	179.271	0.359916
RPL36	0	178.586	0.358503
RPL35	0	177.586	0.356516
RPL37	0	177.576	0.35651
RPS29	0	177.236	0.355821
RPLP2	0	177.2	0.355727
RPL39	0	176.464	0.354264
HCST	0	176.406	0.353844
FABP1	0	176.028	0.35333
RPL23A	0	175.563	0.352465
PSCA	0	175.465	0.352284
RPS3A	0	175.359	0.352058
RPL41	0	175.121	0.351552
RPL12	0	174.481	0.350272
RPL19	0	173.479	0.348274
RPS3	0	173.318	0.34794
RPL35A	0	173.051	0.347421
RPS21	0	172.88	0.347084
RPL8	0	172.406	0.346107
RPS5	0	170.697	0.342698
RPL28	0	170.534	0.342336
RPS9	0	169.95	0.341186
RPL3	0	168.721	0.338725
RPL7	0	167.643	0.336573
RPL29	0	167.421	0.33611
RPL18A	0	167.027	0.335291
GZMA	0	167.127	0.335001
RPS27	0	166.2	0.333637
RPL30	0	165.828	0.332922
RPL10	0	165.421	0.332064
RPL6	0	165.159	0.331587
SPOCK2	0	165.324	0.331447
PTPRCAP	0	165.034	0.331057
RPL36A	0	164.561	0.33039
RPL21	0	164.541	0.33034
DUOXA2	0	164.672	0.330337
RPL15	0	164.266	0.329789
RPL11	0	164.21	0.329653
RPL22	0	164.121	0.329504
RPS24	0	163.26	0.327763
FABP2	0	163.18	0.327479
RPS4X	0	162.017	0.325268
RUNX3	0	161.683	0.324043
RPS7	0	161.104	0.323446
RPL17	0	160.264	0.321762
RPL31	0	160.244	0.32171
DPCR1	0	160.027	0.321283
RPL27A	0	160.006	0.321225
CORO1A	0	159.434	0.319822
IFI27	0	159.232	0.319676
EEF1A1	0	159.236	0.319652
RPS6	0	158.109	0.317411
RPL7A	0	158.046	0.317295
LAPTM5	0	157.005	0.314922
RPS16	0	156.505	0.314199
SPINK1	0	155.72	0.312626
RPS25	0	154.769	0.310715
ARHGDIB	0	154.271	0.30961
RPL5	0	153.46	0.308099
RNASE1	0	152.494	0.306158
LCP1	0	151.464	0.303668
FYB1	0	149.537	0.299727
RPL14	0	148.347	0.297822
RPSA	0	148.242	0.297617
SPIB	0	148.877	0.297052
RPL27	0	147.082	0.295287
RPL18	0	147.027	0.29516
AGR2	0	145.988	0.293068
RPL9	0	145.514	0.292135
DUOX2	0	144.612	0.290181
GZMB	0	142.607	0.285752
MUC1	0	141.921	0.284924
GNG2	0	142.081	0.284833
RPLP0	0	140.821	0.2827
CD69	0	139.998	0.280875
RBP2	0	139.829	0.280484
CLDN18	0	139.548	0.280159
VIM	0	139.332	0.27966
RPS20	0	138.71	0.27848
ATP5E	0	138.292	0.277641
EEF1B2	0	137.68	0.276414
RPS10	0	137.373	0.275795
SERF2	0	137.278	0.275559
CREM	0	137.024	0.274998
SAMSN1	0	136.501	0.273727
RPS11	0	136.273	0.273577
CA7	0	137.699	0.27181
FTL	0	135.344	0.271704
CA2	0	133.327	0.267667
MALAT1	0	133.151	0.267302
KLRB1	0	132.198	0.265095
ANPEP	0	131.88	0.264682
PTMA	0	130.841	0.262642
RPL23	0	130.687	0.262372
TRBC2	0	130.216	0.260853
FXYD3	0	129.883	0.260751
RPL38	0	129.008	0.258992
GSN	0	128.798	0.258578
GNB2L1	0	128.243	0.257466
ALDOB	0	127.84	0.256527
SMIM22	0	126.671	0.254301
CD37	0	125.34	0.251329
RPL24	0	124.7	0.250344
RPL4	0	124.137	0.249219
CD8B	0	123.919	0.248035
PRAP1	0	123.428	0.247737
CD3G	0	123.245	0.246972
AKR1B10	0	121.9	0.244728
PRF1	0	121.564	0.242993
RAC2	0	120.89	0.242548
NACA	0	119.777	0.240463
FYN	0	118.629	0.237969
CTSE	0	117.633	0.236156
CD48	0	117.483	0.235421
GZMM	0	115.91	0.232169
RPSAP58	0	115.626	0.23213
SLC25A6	0	115.489	0.231854
TAGLN2	0	115.423	0.231715
SYTL3	0	115.43	0.231309
IFITM1	0	115.122	0.231025
PSAPL1	0	114.958	0.230769
SLIT3	0	117.356	0.230487
TMSB10	0	114.372	0.229564
CEACAM5	0	114.324	0.229491
CLEC2B	0	114.32	0.229234
CD53	0	114.274	0.229023
GZMH	0	114.166	0.228401
ATP5I	0	113.635	0.228131
BEST4	0	114.122	0.226377
LSP1	0	112.19	0.225035
CLDN4	0	111.754	0.224347
GAST	0	111.573	0.223992
ITK	0	111.652	0.223369
PDE4B	0	110.817	0.222198
GPR65	0	110.822	0.221952
SARAF	0	110.529	0.221857
LCK	0	110.27	0.221018
GUCA2A	0	110.402	0.218647
ANXA13	0	108.882	0.218417
MTTP	0	108.71	0.21794
TCEB2	0	108.361	0.217542
CD247	0	108.622	0.217535
MT-ATP8	0	107.451	0.21571
ALOX5AP	0	107.134	0.214786
SAA1	0	107.295	0.214775
COX7C	0	106.979	0.214762
NPM1	0	106.935	0.214679
APOL1	0	106.742	0.214226
LYZ	0	106.536	0.213866
ATP5G2	0	106.384	0.213573
SPRR2A	0	107.09	0.213511
ICOS	0	106.617	0.213077
HNRNPA1	0	105.735	0.212267
NBEAL1	0	105.706	0.212211
TM4SF20	0	105.751	0.212156
LTB	0	105.616	0.211644
RSRP1	0	105.421	0.211615
C19orf33	0	105.377	0.211541
UQCR11.1	0	105.319	0.211433
TMPRSS15	0	105.022	0.210606
CD96	0	104.057	0.208453
ATP5L	0	103.709	0.208201
ACTB	0	103.546	0.207832
FAU	0	103.405	0.207574
CLDN3	0	102.845	0.206433
KRT8	0	102.784	0.206307
MEG3	0	103.54	0.206166
CLDN7	0	101.392	0.203534
DUSP2	0	101.247	0.20319
GAPDH	0	100.834	0.202421
TXN	0	100.803	0.20236
KRT20	0	100.746	0.202227
TAGAP	0	100.775	0.201905
SLA2	0	100.952	0.201794
CTLA4	0	100.914	0.200837
GSTP1	0	99.8733	0.200477
UBA52	0	99.7968	0.200334
JCHAIN	0	99.821	0.200315
RACK1	0	99.778	0.200296
ESRRB	0	105.449	0.19914
MYH10	0	100.208	0.19889
CXCR6	0	99.2976	0.198378
UQCRH	0	98.7194	0.198181
SLC2A3	0	98.7573	0.198053
ADIRF	0	98.5197	0.19778
STAT4	0	98.6829	0.197588
AL158847.1	0	108.228	0.197574
MZB1	0	98.0646	0.196739
FTH1	0	97.8002	0.196311
CXCL3	0	97.487	0.195704
HCLS1	0	97.3043	0.195048
IGHA1	0	97.0606	0.194779
RHOH	0	96.6749	0.193801
MKI67	0	96.2942	0.193136
PFN1	0	95.6344	0.191974
WIPF1	0	95.6621	0.191778
KRT19	0	95.5264	0.191752
HRASLS2	0	95.5095	0.19172
CRIP1	0	95.1028	0.190919
RP11-59E19.1	0	95.2219	0.190682
GZMK	0	95.1986	0.190134
PDE4C	0	94.3865	0.189479
RGS1	0	94.3731	0.189364
SEC61G	0	94.1537	0.189012
B2M	0	94.115	0.188912
PPDPF	0	93.9865	0.188661
CDH17	0	93.7057	0.18806
SLC5A5	0	93.6497	0.187959
CCL4	0	93.5174	0.187596
EIF3E	0	93.3613	0.187421
ADGRF1	0	92.9502	0.186339
RPS26	0	92.5551	0.185797
REG4	0	92.2286	0.185135
FCGBP	0	91.9481	0.184581
GMFG	0	91.8077	0.184022
NEAT1	0	91.4881	0.18365
SNHG12	0	91.2828	0.183232
CPA4	0	95.9363	0.182395
GPX2	0	90.672	0.18202
MSMB	0	90.629	0.181936
BTF3	0	89.8358	0.180342
PLAC8	0	89.6007	0.17987
LINC01133	0	89.5428	0.179754
COX6C	0	89.3713	0.179408
IL32	0	88.9246	0.178507
DEFB4A	0	88.8812	0.178044
S100A11	0	88.5085	0.177667
BNC1	0	98.4834	0.17718
MIF	0	88.1745	0.177007
IFITM2	0	88.1653	0.17693
ARHGAP9	0	88.169	0.176538
EEF1D	0	87.9278	0.176507
YBX1	0	87.8693	0.176395
CTSW	0	87.9117	0.175846
XCL1	0	88.0128	0.175635
GPR183	0	87.6083	0.175583
C11orf86	0	87.4367	0.175462
CELF2	0	87.4831	0.175397
IGHA2	0	87.3039	0.175113
MUCL3	0	86.978	0.174586
C14orf2	0	86.8587	0.174366
TNFRSF4	0	87.119	0.174101
S100A4	0	86.5715	0.173752
MALL	0	86.5655	0.173751
NFKBIZ	0	86.2877	0.173208
LIMD2	0	86.2595	0.172898
PPP1R1B	0	85.7891	0.172197
TGFB1	0	85.549	0.171526
TRBC1	0	85.6309	0.171379
CAPN8	0	85.2535	0.17114
CDHR2	0	85.249	0.171092
CEMIP2	0	85.2353	0.171072
HSP90AB1	0	85.1823	0.170997
AURKB	0	85.2601	0.17063
SRSF7	0	84.5197	0.169663
CEACAM1	0	84.4326	0.1694
UQCR10	0	84.3444	0.169315
TSPO	0	84.2817	0.169188
UQCRQ	0	84.2666	0.169158
ZFAS1	0	84.2212	0.169069
IGLC3	0	84.1194	0.168587
ATP5F1E	0	83.8566	0.168329
TPT1	0	83.6668	0.167926
ACAP1	0	83.4542	0.167264
SH2D2A	0	83.4003	0.167163
VILL	0	83.2204	0.167055
IGKC	0	83.1304	0.166793
IL2RB	0	83.2447	0.166485
HSPD1	0	82.5679	0.165746
CXCL2	0	82.5089	0.16562
IGLC2	0	82.395	0.165249
XCL2	0	82.6722	0.165068
LCP2	0	82.3673	0.164957
NDUFA4	0	82.0047	0.164617
MUC2	0	81.648	0.163689
TENT5A	0	81.4772	0.163537
ZFP36L2	0	81.4564	0.163516
GLIPR1	0	81.4746	0.163223
CD6	0	81.4769	0.163197
DOK2	0	81.244	0.162641
PTPN22	0	80.8324	0.161946
CD74	0	80.3461	0.161287
CLU	0	80.2127	0.161017
COX7A2	0	80.1057	0.160803
45901	0	80.1497	0.160731
PIGR	0	79.9444	0.160481
SH3BGRL3	0	79.7646	0.160114
AC015912.3	0	79.5931	0.15975
PGC	0	79.5764	0.15974
SAA2	0	79.8001	0.159413
HSP90AA1	0	79.2166	0.159017
HPGD	0	79.1184	0.158821
JUNB	0	79.0134	0.158611
ELOB	0	78.9	0.158377
VSIG2	0	78.808	0.158198
GTSE1	0	78.9801	0.158037
HSPE1	0	78.6786	0.157939
RORA	0	78.4585	0.157348
EVL	0	78.3719	0.157199
HSPA8	0	78.2479	0.157074
ALPG	0	78.5468	0.156802
EEF2	0	77.8614	0.156297
SDCBP2	0	77.7524	0.15608
BNC2	0	78.4154	0.154812
TOMM7	0	76.7692	0.154105
ATP5MC2	0	76.6542	0.153859
KLRC1	0	76.7685	0.153399
ANXA10	0	76.3511	0.153265
CFL1	0	76.3041	0.153161
SI	0	76.2743	0.152959
JUN	0	75.7309	0.152018
PRSS2	0	75.9164	0.151855
MT-CO3	0	75.5943	0.151685
TYROBP	0	75.5769	0.151421
HIST1H2AM	0	75.2438	0.151001
COX4I1	0	75.1091	0.150765
COMMD6	0	74.9232	0.150399
HINT1	0	74.783	0.150118
GLTSCR2	0	74.7616	0.150073
OST4	0	74.607	0.149763
PRSS1	0	74.9747	0.149728
NR4A1	0	74.5202	0.149587
CSKMT	0	74.425	0.149362
FLRT2	0	78.5039	0.149141
TBC1D10C	0	74.4425	0.149074
LAT	0	74.1062	0.148471
SEMA3B	0	73.8845	0.148289
GADD45B	0	73.7805	0.148101
LDLRAD4	0	73.7983	0.147903
USMG5	0	73.6052	0.147752
TM4SF4	0	73.4575	0.147381
CYTOR	0	73.4764	0.147328
ASPM	0	73.413	0.146915
CALM2	0	73.1516	0.146838
SNRPD2	0	73.1374	0.146813
HN1	0	72.8989	0.146334
IMPDH2	0	72.8409	0.146212
KLRD1	0	73.2317	0.146165
ATP5F1D	0	72.7909	0.146107
ABCA8	0	73.1539	0.145403
PPIA	0	72.3202	0.145169
AC016831.7	0	72.2227	0.144854
H3F3A	0	72.0445	0.144614
ERO1A	0	72.0487	0.144554
MUC13	0	71.7785	0.144065
S100A10	0	71.6556	0.143836
TSPAN8	0	71.6162	0.143756
JUND	0	71.5927	0.143709
CD24	0	71.2566	0.143024
CD40LG	0	72.3132	0.14301
TGM2	0	71.3781	0.142967
TNFRSF10D	0	71.1502	0.142787
ZNF331	0	70.8338	0.142106
ATP6V0C	0	70.7837	0.142054
MYL6	0	70.7138	0.14193
C21orf58	0	70.6109	0.141465
HSPA1B	0	70.4575	0.14143
COX8A	0	70.161	0.140835
Z93241.1	0	70.1824	0.140834
TYMP	0	70.1579	0.140796
RGCC	0	69.8941	0.140256
EIF3L	0	69.8443	0.140197
ATP5MG	0	69.7865	0.140072
PFDN5	0	69.7151	0.13994
ALDH1A2	0	71.9042	0.139886
ATP5G1	0	69.6773	0.139864
DNAJB1	0	69.6218	0.139753
ATP5G3	0	69.4869	0.139482
FBL	0	69.4226	0.13935
TMEM258	0	69.3758	0.139259
CD44	0	69.0093	0.138504
OLFM4	0	68.911	0.13829
KCNQ1OT1	0	68.7278	0.13794
ANKRD37	0	68.6802	0.137843
HSPH1	0	68.5904	0.137677
EDN1	0	68.5858	0.137659
TK1	0	68.5641	0.137576
SERPINB9	0	68.6468	0.137518
LINC02446	0	69.1479	0.137455
VSIG1	0	68.3001	0.137099
RRM2	0	68.3836	0.137059
HIST1H3G	0	68.3736	0.136918
PABPC1	0	68.1378	0.136773
GYPC	0	68.1289	0.136551
LINC01871	0	68.4173	0.13652
POLR2A	0	67.8105	0.136101
PLK2	0	67.6274	0.135738
CCL15	0	67.5125	0.135455
SLC25A5	0	67.4439	0.13538
EPS8L1	0	67.4039	0.135294
IFNG	0	67.5898	0.135163
MT-ND4L	0	66.8072	0.1341
PGA3	0	66.8014	0.13402
GIMAP7	0	66.9974	0.134019
PIK3R3	0	66.654	0.133758
TESC	0	66.6355	0.133757
HIST1H2AG	0	66.6488	0.133719
RPL36AL	0	66.5441	0.13357
MAFB	0	66.55	0.133545
CHTF18	0	66.4633	0.133243
LGALS9C	0	66.2965	0.133062
MGST3	0	66.1258	0.132734
SNHG8	0	66.0343	0.132549
CALD1	0	65.9115	0.132091
DMBT1	0	65.7623	0.131953
ATP5O	0	65.7196	0.131918
GPX1	0	65.562	0.1316
NR4A2	0	65.5606	0.131577
BCAS1	0	65.4438	0.131363
UQCRB	0	65.3168	0.13111
EEF1G	0	65.1617	0.130792
GNLY	0	65.3336	0.130774
SELENOK	0	65.096	0.130641
TIGIT	0	65.2987	0.130451
MUC4	0	64.9069	0.13025
MT-ND4	0	64.8997	0.13024
NOP53	0	64.89	0.130234
PAXX	0	64.6741	0.129784
ASF1B	0	64.5901	0.129524
RP11-294O2.2	0	64.5189	0.129454
HLA-A	0	64.4875	0.12944
TMA7	0	64.4737	0.129414
MUC17	0	64.4912	0.129412
ELF3	0	64.4727	0.12941
PKHD1L1	0	65.2134	0.128793
MT-CO2	0	63.9486	0.128339
ALDH3A1	0	63.828	0.128119
RPS17	0	63.6527	0.127759
ZAP70	0	63.7902	0.127577
ATP5J2	0	63.5041	0.127469
MUC3A	0	63.5171	0.127456
PMP22	0	63.5376	0.127416
IER2	0	63.4429	0.127345
S100A14	0	63.4087	0.127277
TNFRSF18	0	63.5385	0.127141
TSPYL2	0	63.2674	0.126947
HIST1H4C	0	63.1513	0.126757
CLEC2D	0	63.333	0.126749
CAMK4	0	63.3878	0.126736
PRDX5	0	63.1249	0.126706
LGALS4	0	63.0508	0.126558
TM4SF1	0	63.0365	0.12653
TSPAN1	0	62.8907	0.126238
CDHR5	0	62.7717	0.12598
CSTB	0	62.7171	0.125888
ITGA4	0	62.8983	0.125854
ANKRD36C	0	62.4694	0.125385
SPRR1B	0	62.8939	0.125227
NDUFA4L2	0	62.5173	0.124968
COL2A1	0	67.8339	0.124938
SQSTM1	0	62.2232	0.124895
C15orf48	0	62.2056	0.124861
RNF213	0	61.7749	0.123988
SLC6A19	0	61.7947	0.12385
JPT1	0	61.6389	0.123713
SLPI	0	61.6183	0.123682
TMEM54	0	61.5133	0.123472
ATP5J	0	61.4107	0.123265
THEMIS	0	61.7861	0.123206
COX6B1	0	61.3158	0.123073
MT1E	0	61.2815	0.123006
CHP2	0	61.2745	0.122895
GPA33	0	61.2446	0.122877
PSMA2.1	0	61.2186	0.122877
IGHG3	0	61.3782	0.12286
KHK	0	61.1758	0.122718
EIF3F	0	61.1149	0.122671
NAP1L1	0	61.0546	0.122543
NQO1	0	60.954	0.122348
C1QA	0	61.0433	0.122256
NECTIN2	0	60.8212	0.122053
PPP1R15A	0	60.7214	0.121881
MZT2B	0	60.7074	0.121854
CXCL17	0	60.504	0.121445
ADGRE5	0	60.5093	0.121405
ISG15	0	60.4199	0.121263
RASEF	0	60.3032	0.121039
ATPIF1	0	60.2646	0.120964
SLA	0	60.4627	0.120942
BRD2	0	60.1869	0.120807
SLC7A5	0	60.0599	0.120517
KLF2	0	60.0403	0.120514
UQCR11	0	60.0413	0.120506
PRSS3	0	59.9314	0.120291
IQGAP3	0	60.0066	0.120175
DHRS9	0	59.8341	0.119974
AHCY	0	59.7293	0.119882
IL8	0	59.6779	0.119779
NDUFB2	0	59.5912	0.119612
AIF1	0	59.565	0.119133
SLC51B	0	59.538	0.118997
NME2	0	59.1759	0.118768
ADH1C	0	59.1538	0.1187
AC023157.3	0	59.1089	0.118611
NCL	0	59.0894	0.118604
PDE3B	0	59.0758	0.118159
LIPF	0	58.8886	0.118153
ID2	0	58.8511	0.118123
IFRD1	0	58.7841	0.117987
IGFBP4	0	58.6851	0.117778
APOL2	0	58.6431	0.117657
VAMP8	0	58.5639	0.117549
GPRC5A	0	58.5475	0.117516
CYP3A5	0	58.3643	0.117148
TENT5C	0	58.2166	0.116775
LGALS9B	0	58.0174	0.116438
TRIR	0	58.0013	0.116399
ATP5MC3	0	57.9638	0.116331
GPSM3	0	57.987	0.116282
CD79A	0	57.9491	0.116134
DPYS	0	62.058	0.115744
LAMB3	0	57.4398	0.115292
GDF15	0	57.4254	0.115254
SHFM1	0	57.3444	0.1151
TRAC	0	57.5513	0.114923
CHCHD2	0	57.2525	0.114915
HSPA2	0	57.1529	0.114684
AREG	0	57.1276	0.114658
LGALS1	0	57.0622	0.114495
TIMM13	0	57.029	0.114467
RP11-1143G9.4	0	56.9904	0.114381
CST3	0	56.9662	0.114334
AKR1C1	0	56.9401	0.114287
TCIRG1	0	56.9331	0.114262
HSPA1A	0	56.8837	0.114174
AKR1C3	0	56.805	0.114017
ETHE1	0	56.7759	0.113954
SOSTDC1	0	56.7521	0.113901
SELENOW	0	56.6854	0.113765
DDX60	0	56.4745	0.113332
ZFP36	0	56.3612	0.113126
C1QC	0	56.4546	0.112976
HMGN2	0	56.2663	0.112936
ATP5IF1	0	56.1861	0.112765
PAPPA	0	57.794	0.11275
REG1A	0	56.0494	0.112489
SUMO2	0	56.0279	0.112457
CCL4L2	0	56.2183	0.11242
SNRPE	0	55.9514	0.112301
C1QB	0	56.0803	0.11229
NHP2	0	55.94	0.112278
ACADVL	0	55.8665	0.112132
PGA4	0	55.821	0.111874
TNFSF9	0	55.6969	0.11174
ZEB2	0	55.8118	0.111733
HIST1H2BB	0	55.6062	0.111557
MYEOV2	0	55.5772	0.111551
EIF3K	0	55.4959	0.111389
H2AFZ	0	55.495	0.111387
ANXA2	0	55.43	0.111255
TAF1D	0	55.4015	0.111195
IGFBP2	0	55.3411	0.111075
THUMPD3-AS1	0	55.273	0.110909
MED29	0	55.0377	0.110455
TCIM	0	54.8842	0.110124
ABCG2	0	54.957	0.110093
CALM1	0	54.6919	0.109775
PRC1	0	54.6266	0.109438
KIFC1	0	54.6726	0.109429
ATP2A3	0	54.5223	0.109428
SCP2	0	54.3814	0.109151
AKR1C2	0	54.2752	0.108932
RPS4Y1	0	54.0989	0.108582
AC020916.1	0	54.0104	0.108372
NDUFB1	0	53.8933	0.108171
HIST1H3B	0	54.0414	0.108156
SNRPF	0	53.8832	0.108149
CEACAM6	0	53.8768	0.108113
PRDX2	0	53.4391	0.107259
SEC61B	0	53.427	0.107235
MYBL2	0	53.5346	0.107231
EIF3H	0	53.4191	0.107218
DERL3	0	53.4434	0.107194
RAMP1	0	53.2867	0.106932
LDHB	0	53.2722	0.106913
HLA-C	0	53.221	0.10682
PLK3	0	53.1399	0.106649
TUBA1A	0	53.1636	0.106645
CDC37	0	53.1216	0.106619
SLC26A3	0	53.1103	0.106441
H2AFX	0	53.0007	0.106361
APRT	0	52.9123	0.106201
SKAP1	0	53.0448	0.106186
RASD1	0	52.8812	0.106111
SPATS2L	0	52.8332	0.10604
IKZF1	0	53.0092	0.10604
ATP5F1B	0	52.7379	0.105836
OASL	0	52.6786	0.105723
PCK1	0	52.6944	0.105721
CENPX	0	52.6776	0.105707
ATP5MF	0	52.5856	0.105531
CD63	0	52.5292	0.10543
SLC7A8	0	52.4565	0.105281
PPA1	0	52.4485	0.105269
KNL1	0	52.6837	0.105252
FCER1G	0	52.5829	0.105194
KLF6	0	52.3994	0.105166
CDK1	0	52.5035	0.105145
BUD23	0	52.359	0.105066
ATP5PF	0	52.3186	0.104994
HMGN1	0	52.2644	0.1049
ATP5ME	0	52.2674	0.104897
CLIC1	0	52.2019	0.104773
SPRR3	0	53.3859	0.104683
ADAMTS9	0	52.456	0.104475
NDUFA1	0	51.8809	0.104129
CDA	0	51.9454	0.10402
RANBP1	0	51.8119	0.103988
FOXP3	0	52.8438	0.103988
TSC22D3	0	51.8031	0.103968
COX5B	0	51.7567	0.103878
MT-ATP6	0	51.7149	0.103777
CYC1	0	51.6584	0.103682
SEM1	0	51.5828	0.103517
PGA5	0	51.623	0.103483
SON	0	51.4748	0.103313
HEPACAM2	0	51.6885	0.103279
KIAA0101	0	51.4682	0.103262
EIF4A1	0	51.3846	0.103134
TRAT1	0	51.6549	0.103096
RBMS3	0	52.3997	0.102955
MT-CO1	0	51.3039	0.10295
45906	0	51.3426	0.102927
PDCD1	0	51.5374	0.102822
EPCAM	0	51.1916	0.102745
DNPH1	0	51.1476	0.102657
ATP5A1	0	51.1483	0.102656
ATP5B	0	51.0374	0.102435
PIF1	0	51.3795	0.102387
CD109	0	51.5089	0.102278
MT1G	0	50.8883	0.102136
GATA3	0	51.1197	0.102116
FOXQ1	0	50.8661	0.102092
NPC2	0	50.7782	0.101915
IL1RN	0	50.7186	0.101793
HELLS	0	50.6895	0.101667
HIST1H2AI	0	50.7065	0.101558
RHOC	0	50.57	0.101496
CYTIP	0	50.5514	0.101418
LGALS3	0	50.425	0.101206
MAL2	0	50.4087	0.101174
PNPLA2	0	50.3549	0.101063
SOX4	0	50.2787	0.100908
IL10RA	0	50.2247	0.100553
SYTL2	0	50.0363	0.100424
TACSTD2	0	49.9918	0.100337
ATP5MD	0	49.9844	0.10031
CD28	0	50.2994	0.100188
MARCKS	0	49.8364	0.100024
NAPRT	0	49.8291	0.0999958
ANGPTL4	0	49.8125	0.0999399
C19orf77	0	49.7804	0.0999106
PLEC	0	49.7782	0.0999055
RPS27L	0	49.7633	0.0998778
PEBP1	0	49.7148	0.0997806
CA9	0	49.7091	0.0997641
TPI1	0	49.6886	0.0997281
PLCXD1	0	49.5607	0.0994484
GCNT3	0	49.5475	0.0994285
FUS	0	49.5269	0.0994014
ACTG1	0	49.4594	0.0992522
CES2	0	49.4442	0.0992346
REX1BD	0	49.3769	0.0990804
LMO7	0	49.3519	0.0990518
SULT1A2	0	49.374	0.0989816
CD55	0	49.2832	0.0989137
SNU13	0	49.2542	0.0988316
CPS1	0	49.2193	0.0987359
AL118516.1	0	49.1992	0.0987006
SELENOH	0	49.1765	0.0986849
MGST1	0	49.0825	0.0985093
QTRT1	0	49.0167	0.0983548
CCR6	0	49.1069	0.0983125
HIST1H2AL	0	48.9897	0.0982326
GPR171	0	49.2071	0.0981192
CXCR3	0	49.0698	0.0980097
CRACR2B	0	48.8409	0.0980069
ACE2	0	48.8885	0.0979372
POLR2L	0	48.6024	0.0975454
AQP5	0	48.6121	0.0975147
SLIRP	0	48.5368	0.0974151
LDHA	0	48.3957	0.0971307
FUT9	0	48.4298	0.0971236
RECQL4	0	48.4722	0.0970708
BTG1	0	48.34	0.0970197
ASS1	0	48.2959	0.0969099
ALDH1A1	0	48.2832	0.0969055
RGS2	0	48.1903	0.0966993
HIGD2A	0	48.1702	0.096679
ATP5MPL	0	48.1751	0.096675
AC087623.3	0	48.1209	0.0965317
FABP5	0	48.0919	0.0965219
TMEM173	0	48.1364	0.0964497
DBI	0	48.0173	0.0963721
IDH2	0	47.9866	0.0963014
AGR3	0	47.9226	0.0961816
PHLDA2	0	47.9118	0.0961595
NUSAP1	0	47.9	0.096078
EIF3D	0	47.8629	0.0960584
MT-ND3	0	47.8331	0.0959872
SMIM14	0	47.803	0.0959405
DSC2	0	47.7615	0.0958541
KIF23	0	48.0209	0.0957766
HLA-E	0	47.6723	0.0956789
RSAD2	0	47.6427	0.0955655
RHOF	0	47.5842	0.095496
SMIM24	0	47.5708	0.0954624
SERBP1	0	47.5545	0.0954425
SLC12A2	0	47.4842	0.0952977
ATP5C1	0	47.2687	0.094866
CBR1	0	47.2605	0.0948512
APBB1IP	0	47.3591	0.09478
AKR7A3	0	47.1819	0.0946944
CITED2	0	47.1747	0.0946657
CD4	0	47.628	0.094638
MAL	0	47.1743	0.0946327
AL135925.1	0	47.1338	0.0945461
ATP1B3	0	47.113	0.0945372
DIAPH3	0	47.1772	0.0944385
TFF3	0	47.0563	0.0944305
RAN	0	47.0327	0.0943949
SPPL2B	0	46.9735	0.0942532
SERPINB7	0	47.1915	0.0942423
MICALL2	0	46.8876	0.0940987
HOPX	0	46.8609	0.0939204
S100A16	0	46.7867	0.093901
HLA-DRA	0	46.7382	0.0937992
IER3	0	46.7256	0.0937764
MGST2	0	46.685	0.0936962
SOCS1	0	46.6324	0.0935518
STMN1	0	46.6122	0.0935357
POLD4	0	46.5479	0.0934215
GPR112	0	48.514	0.0932371
C19orf48	0	46.4404	0.0931902
ANLN	0	46.5079	0.0931825
MZT2A	0	46.3882	0.0931001
AL355312.4	0	46.4513	0.0930672
ELOVL5	0	46.4086	0.0930494
RSL1D1	0	46.3211	0.092962
HLA-F	0	46.3059	0.0929245
MYADM	0	46.2961	0.0929062
NOP10	0	46.2366	0.0927965
AC087239.1	0	46.2431	0.092747
HSP90B1	0	46.1916	0.0927061
EMP3	0	46.1226	0.0925188
MAPK3	0	46.0953	0.0925102
PRKCH	0	46.157	0.092454
COX7A2L	0	45.9658	0.0922514
MYO15B	0	45.9655	0.0922388
EGR1	0	45.8842	0.0920884
ATP5F1C	0	45.8866	0.0920707
NDUFS5	0	45.8291	0.0919783
LSM5	0	45.7699	0.0918576
MIR4435-2HG	0	45.7956	0.0918397
AC004520.1	0	45.9165	0.0917882
POMP	0	45.7123	0.0917436
SP140	0	45.9528	0.0916942
MT-ND6	0	45.4949	0.0913025
CDON	0	46.0808	0.0912906
BANF1	0	45.4801	0.0912751
IGHM	0	45.5021	0.0911743
WAS	0	45.5623	0.091158
CLTB	0	45.3959	0.0911083
PTPN7	0	45.5445	0.0910813
EVI2A	0	45.5301	0.0910324
RAB5IF	0	45.2166	0.0907207
TXNIP	0	45.1517	0.090608
ATP5D	0	45.0506	0.0904137
BRCA1	0	45.1565	0.0904052
BTG2	0	44.9611	0.0902343
CSTA	0	44.9311	0.0901619
EPS8L2	0	44.8783	0.090064
NDUFB8.1	0	44.839	0.0899886
CCL3L1	0	45.1275	0.0899735
DDX21	0	44.7268	0.0897629
OTC	0	44.7473	0.0897569
ATP5F1	0	44.7179	0.0897434
HLA-DQA1	0	44.7836	0.0896995
TPX2	0	44.6783	0.0895112
TYMS	0	44.5729	0.0893825
DEFB1	0	44.4792	0.0892568
PPIB	0	44.3512	0.0890107
ISG20	0	44.3503	0.089008
SRSF10	0	44.3198	0.0889354
RPL22L1	0	44.305	0.0889169
ITM2A	0	44.316	0.0888663
COX7B	0	44.241	0.0887892
HMGB1	0	44.2276	0.0887623
CDKN2A	0	44.2545	0.088732
MSN	0	44.1771	0.0885957
STARD10	0	44.1301	0.0885666
JSRP1	0	44.2321	0.088559
ERO1B	0	44.1596	0.0885589
SRI	0	44.1114	0.0885271
TROAP	0	44.1392	0.0884554
C11orf31	0	44.0387	0.0883817
HEXIM1	0	43.9923	0.0882845
INTS6	0	43.979	0.0882453
MYO7B	0	44.0006	0.0882402
GPX3	0	43.9666	0.0881947
NASP	0	43.9305	0.0881559
LCN2	0	43.9083	0.0881177
HIST1H3C	0	43.9371	0.0880934
RASL11A	0	43.7876	0.087828
ARPC1A	0	43.738	0.0877783
GSTA2	0	43.8378	0.0877749
RBM3	0	43.7148	0.0877328
GRIA4	0	46.4835	0.0877312
GLRX	0	43.6822	0.0876422
SET	0	43.6508	0.0876027
NHP2L1	0	43.6345	0.0875699
SFN	0	43.5941	0.0874893
SRSF2	0	43.5695	0.0874401
FAM46A	0	43.5655	0.0874303
RGL4	0	43.8614	0.0874196
FOSB	0	43.3938	0.0870877
TUFM	0	43.321	0.0869405
FOS	0	43.303	0.0869048
MMP1	0	43.2833	0.0868587
SOD2	0	43.2723	0.0868381
IGJ	0	43.1801	0.0866569
ARHGAP15	0	43.3582	0.0866513
FMNL1	0	43.2646	0.0865168
BIN2	0	43.1856	0.0863382
SLC25A3	0	42.9883	0.0862742
RASAL3	0	43.0826	0.0861459
GK	0	42.9348	0.0861327
SNRPG	0	42.9059	0.0861083
ITGB2	0	42.9653	0.0859699
COL1A2	0	42.9532	0.0859656
ITGAL	0	43.0621	0.0859601
MAT2A	0	42.8164	0.0859223
EFHD2	0	42.8109	0.0859172
PDLIM3	0	42.9454	0.0855995
TOMM20	0	42.6099	0.0855123
DOCK10	0	42.8042	0.0854899
HIST1H3H	0	42.6104	0.0854601
FKBP1A	0	42.5389	0.0853713
MIR194-2HG	0	42.5023	0.0852491
KLF5	0	42.4508	0.0851942
B4GALNT3	0	42.4184	0.0851233
KDELR2	0	42.3905	0.0850737
PTPRQ	0	52.4919	0.0850526
PLA2G10	0	42.3544	0.085
ETNPPL	0	44.5291	0.0849636
TMEM56	0	42.4049	0.0849595
LSM7	0	42.2861	0.0848639
HMGA1	0	42.2722	0.084836
ARPC1B	0	42.2228	0.0847338
MEP1A	0	42.2765	0.0847149
YWHAE	0	42.19	0.0846711
NME1	0	42.1708	0.0846276
NOP56	0	42.1658	0.0846126
COX6A1	0	42.1412	0.0845728
LY6E	0	42.1421	0.0845685
HIST1H3A	0	42.1436	0.0845204
IGFN1	0	44.7215	0.0844772
GATM	0	42.0535	0.0843892
FMOD	0	41.9738	0.0842027
PSTPIP1	0	42.1055	0.0841263
SPN	0	42.1412	0.0840885
CYP2S1	0	41.8988	0.0840835
HIST1H2AH	0	41.9197	0.0840456
BRK1	0	41.8774	0.0840431
TRGC2	0	42.4008	0.0839883
FLNA	0	41.8732	0.0839869
NDUFC2	0	41.832	0.0839506
BLOC1S1	0	41.8208	0.0839294
PCBP2	0	41.7433	0.083774
ATP5PD	0	41.7371	0.0837451
CXCL1	0	41.7192	0.0837074
APEX1	0	41.6737	0.0836267
CYBA	0	41.6024	0.0834911
CYCS	0	41.5981	0.0834824
KLK8	0	42.0016	0.083334
MINOS1	0	41.47	0.0832253
ANXA1	0	41.4696	0.0832212
MYDGF	0	41.4288	0.0831253
ACHE	0	41.4418	0.0830743
PYCARD	0	41.2776	0.0828329
SF3B6	0	41.2691	0.082799
PCBD1	0	41.2508	0.0827821
KRT18	0	41.2464	0.0827701
UNC5B-AS1	0	41.1392	0.0825499
HKDC1	0	41.1325	0.0824895
TMEM97	0	41.0879	0.0824453
ATP5PB	0	41.0905	0.0824369
CCL25	0	41.1082	0.082422
MT-ND1	0	41.0484	0.082365
HIST1H4B	0	40.9761	0.0821839
FLNB	0	40.9296	0.0821374
CD27	0	41.0426	0.0821304
GIF	0	40.9905	0.082028
TNFAIP3	0	40.8385	0.0819541
UBE2C	0	40.8507	0.0818833
INAVA	0	40.8023	0.0818583
DUT	0	40.7496	0.0817726
NDUFS8	0	40.7385	0.0817554
FNBP1	0	40.74	0.081703
TMC5	0	40.7054	0.0816893
TACC3	0	40.7066	0.08157
TUBA1B	0	40.5796	0.0814371
SLC35G1	0	40.6126	0.0813725
MYL12B	0	40.4921	0.0812608
ITGA11	0	43.6362	0.081065
HIST1H2AJ	0	40.3782	0.0808358
MUC6	0	40.1857	0.0806399
AC020911.2	0	40.1713	0.0805605
SELK	0	40.1356	0.080545
COL3A1	0	40.1479	0.0804425
PRELID1	0	39.9281	0.0801285
OAZ1	0	39.8246	0.0799202
EZR	0	39.7674	0.0798047
DGAT1	0	39.75	0.07976
OCIAD2	0	39.7317	0.0797345
TAX1BP3	0	39.5559	0.0793808
PPP1R10	0	39.542	0.0793456
NR4A3	0	39.5612	0.0793363
PA2G4	0	39.4908	0.0792478
C12orf75	0	39.4812	0.0792311
YWHAZ	0	39.4503	0.0791689
HMGN3	0	39.4492	0.0791656
TMBIM6	0	39.4293	0.0791269
PKM	0	39.4093	0.0790864
PRDX1	0	39.3684	0.0790047
DSTN	0	39.3247	0.0789175
C19orf10	0	39.3153	0.0788968
SLC39A5	0	39.2905	0.0788126
EIF3M	0	39.223	0.0787095
FCMR	0	39.3511	0.0786461
CIDEC	0	39.2432	0.0786458
COL17A1	0	39.1947	0.0786409
CLDN15	0	39.1801	0.0786048
ADM	0	39.1645	0.0785814
PRSS22	0	39.1574	0.078574
MT-CYB	0	39.0826	0.0784165
HOOK2	0	39.064	0.0783879
NDUFB11	0	39.0574	0.0783809
TRMT112	0	39.0452	0.078355
UBL5	0	39.0413	0.078348
ERGIC3	0	39.0277	0.0783205
MATK	0	39.2753	0.0782682
SPTSSB	0	38.9738	0.0782032
GSTM3	0	38.9074	0.0780723
AGPAT2	0	38.8892	0.0780418
WDR90	0	38.9196	0.0780359
DUSP5	0	38.8569	0.0779605
C19orf43	0	38.8351	0.0779329
ATP5F1A	0	38.8291	0.0779023
HAND2-AS1	0	41.2432	0.0778749
PARD6G-AS1	0	38.8445	0.077872
CLCNKA	0	48.2795	0.0777996
OAS1	0	38.7661	0.0777814
COX5A	0	38.7551	0.0777738
UBC	0	38.7376	0.0777335
REEP6	0	38.7112	0.077646
RP11-304L19.5	0	38.6882	0.0776249
ATAD2	0	38.6887	0.07755
KIF2C	0	38.8448	0.0774823
CDC25C	0	38.8154	0.0774122
ATP5MC1	0	38.5728	0.0773905
CCR7	0	38.8439	0.0773312
RSL24D1	0	38.5357	0.0773312
COL6A2	0	38.6055	0.0772604
PHB	0	38.4829	0.0772249
ZNF683	0	38.8377	0.0770344
C1QBP	0	38.3671	0.0769911
RND3	0	38.3291	0.076911
NARF	0	38.2381	0.0767258
AL355075.4	0	38.2066	0.0766077
ATF3	0	38.1167	0.0764917
DOCK2	0	38.3073	0.0764638
TNFRSF12A	0	38.0653	0.0763871
CFH	0	38.184	0.076376
DNAJA1	0	38.0368	0.0763309
GUCA2B	0	38.1042	0.0763075
FXYD5	0	38.0046	0.0762642
THBS2	0	38.1374	0.0760867
TOP2A	0	37.9563	0.0760531
TMBIM4	0	37.7636	0.0757541
JAML	0	37.9388	0.0757333
CTNNBL1	0	37.7182	0.0756846
AL365226.2	0	37.7606	0.0756697
MMP7	0	37.7679	0.0756597
CYB5A	0	37.6881	0.0756312
P4HB	0	37.6859	0.0756262
SRP14	0	37.6768	0.0756085
C19orf53	0	37.6463	0.0755469
CD99	0	37.6461	0.075545
SSR4	0	37.6392	0.0755322
IL3RA	0	37.9858	0.0754372
MTDH	0	37.5771	0.0754075
PLP2	0	37.563	0.0753792
H3F3B	0	37.5259	0.0752989
CUTA	4.33841e-308	37.5016	0.0752554
PPP1R16B	0	37.6826	0.0752252
AHNAK	1.76089e-307	37.4642	0.0751814
CDX1	7.00393e-308	37.4888	0.0751795
ILF3	5.2584e-307	37.4351	0.0751184
PKIB	9.12789e-307	37.4203	0.0750818
KIF14	6.82992e-308	37.4895	0.0750136
NDUFAB1	9.55178e-306	37.3576	0.0749658
APOBEC3G	4.62958e-307	37.4385	0.0749033
RTRAF	4.29822e-305	37.3173	0.0748626
CCNG1	8.03351e-305	37.3006	0.0748481
PSME2	6.95196e-303	37.1809	0.0746119
MXD1	7.01623e-303	37.1806	0.0746105
TMED2	2.94086e-302	37.1421	0.0745344
EVI2B	2.48674e-303	37.2085	0.0745003
CAMK2N1	6.11846e-302	37.1224	0.0744741
HNRNPA2B1	2.74919e-301	37.0819	0.0744137
WDR62	3.17649e-303	37.2019	0.0743761
PSRC1	1.68446e-304	37.2807	0.0743723
LSMD1	1.45765e-300	37.0369	0.0743212
CYBRD1	7.31317e-301	37.0555	0.07432
ATP4B	3.98767e-302	37.1339	0.074305
HSPB1	5.97385e-300	36.9989	0.074246
GPR174	6.40824e-305	37.3066	0.0742119
STK4	6.06441e-299	36.9362	0.0740954
SAT1	2.0962e-298	36.9026	0.0740499
TXNDC17	2.62951e-298	36.8965	0.0740412
MYL12A	2.95646e-298	36.8933	0.0740348
MT-ND5	4.81641e-298	36.8801	0.074005
HNRNPC	5.25448e-298	36.8777	0.0740036
SULT1A1	6.34057e-298	36.8727	0.0739757
SLC44A4	4.18219e-297	36.8215	0.0738907
UQCRC2	5.91374e-296	36.7495	0.0737437
COX17	1.09123e-295	36.7329	0.0737129
OTOP3	8.87744e-297	36.8011	0.0736509
CLSPN	4.17561e-296	36.759	0.0735917
FKBP5	3.4325e-295	36.7017	0.0735761
SMIM6	2.31541e-294	36.6497	0.0735433
CDKN2B	3.68403e-294	36.637	0.0735053
STRA13	5.738e-294	36.6249	0.0734938
HBEGF	7.77803e-294	36.6166	0.0734768
PARK7	1.33499e-293	36.6019	0.0734492
SELENOT	6.33309e-294	36.6222	0.0734488
EIF1AX	1.63348e-293	36.5964	0.0734385
HLA-B	9.75773e-293	36.5475	0.0733379
MIA2	1.0929e-292	36.5444	0.0732992
AKAP12	1.61755e-294	36.6595	0.073203
HLA-DPB1	1.84193e-291	36.4671	0.0731635
METTL26	2.59641e-291	36.4577	0.0731398
MIA	3.65969e-291	36.4483	0.073132
MT2A	4.53802e-291	36.4424	0.0731294
CPA2	9.73129e-298	36.861	0.0730171
STAT3	6.87623e-290	36.3678	0.0729752
MLPH	1.6924e-289	36.343	0.0729295
MCL1	2.07863e-289	36.3374	0.0729189
WBP5	3.68179e-289	36.3217	0.0728839
FAM101A	4.79065e-289	36.3144	0.0728683
ITGA6	1.36375e-287	36.2222	0.072686
PDIA6	1.54808e-287	36.2187	0.0726798
ENO1	5.30611e-287	36.1847	0.072612
MRPL57	8.59533e-287	36.1713	0.0725671
SNRPB	2.11411e-285	36.0828	0.0724069
DDT	5.98764e-285	36.0539	0.0723496
SNRPD1	3.89536e-284	36.002	0.0722439
WDR74	4.28694e-284	35.9993	0.0722258
STK17B	4.42301e-284	35.9984	0.0722234
SERP1	8.42696e-284	35.9806	0.0722025
INF2	1.34398e-282	35.9036	0.0720461
ERBIN	6.93319e-283	35.922	0.0720443
PARVG	7.14664e-286	36.1128	0.0720398
GADD45GIP1	1.53959e-282	35.8998	0.0720387
TMEM176A	2.93605e-282	35.8818	0.0719811
PKMYT1	1.23117e-283	35.97	0.0719647
AC007952.4	6.07211e-282	35.8616	0.0719251
LPXN	2.52407e-282	35.886	0.0719209
RARRES3	6.95941e-281	35.7935	0.0718236
ST13	1.76832e-280	35.7675	0.0717736
CREB3L3	1.39446e-280	35.7741	0.0717067
SEPW1	6.1475e-280	35.7327	0.0717028
TICRR	1.97183e-285	36.0847	0.0717017
ALS2CL	1.52545e-279	35.7073	0.0716321
FAM3D	2.05863e-279	35.6989	0.0716304
SLC6A8	1.84753e-279	35.7019	0.0716118
LMNA	4.54723e-279	35.6767	0.0715904
CD59	6.23289e-279	35.6678	0.0715744
ALDOA	6.43172e-279	35.667	0.0715726
MT-ND2	1.06449e-278	35.6528	0.0715343
NSD3	2.44349e-278	35.6295	0.071473
SF3B5	9.08237e-278	35.5927	0.0714233
SCML4	1.88079e-279	35.7014	0.0713507
ITGB4	3.18537e-277	35.5575	0.0713505
SDCBP	3.46141e-277	35.5551	0.071348
SERPINB1	3.50388e-277	35.5548	0.0713476
NUCKS1	3.65948e-277	35.5536	0.0713419
LEPROTL1	3.49886e-277	35.5548	0.0713351
TRPM4	3.9494e-277	35.5514	0.0713334
CHRM3	5.76423e-278	35.6055	0.0712813
TOMM22	1.51062e-276	35.5137	0.0712623
NPW	1.30939e-275	35.4529	0.0711166
CXCL8	1.42331e-275	35.4505	0.0711052
CIRBP	2.67838e-275	35.4327	0.071102
SUB1	3.6038e-275	35.4243	0.0710856
SMIM26	3.48498e-274	35.3603	0.0709367
MCM7	8.44904e-274	35.3352	0.0708908
VSIR	1.08106e-273	35.3283	0.0708523
RBM47	2.78392e-273	35.3015	0.0708387
IGHG1	8.92075e-274	35.3337	0.0708215
PRR13	6.50845e-273	35.2775	0.0707906
EIF1	1.20415e-272	35.26	0.0707486
PPP1R14D	4.73445e-272	35.2212	0.0706225
PNRC1	2.52475e-271	35.1737	0.07058
PREX1	3.70594e-273	35.2934	0.0705213
UQCRFS1	1.15907e-270	35.1304	0.0704944
HIST1H2AE	1.28614e-270	35.1274	0.0704494
FAXDC2	8.2076e-273	35.2709	0.0704257
ERH	1.13762e-269	35.0654	0.0703639
ELOC	1.32318e-269	35.061	0.0703365
ABHD2	2.57493e-269	35.0421	0.0703168
HIST2H2AA4	1.46377e-269	35.0582	0.0703079
NDUFB9	6.30894e-269	35.0165	0.0702664
TNF	1.32195e-270	35.1266	0.0702455
TUBB	1.77825e-268	34.9869	0.0702052
HLA-DPA1	1.96628e-268	34.9841	0.0701723
SUCLG1	3.1542e-268	34.9706	0.07017
HIST1H2AC	2.94428e-267	34.9067	0.0700341
TM9SF3	5.8645e-267	34.8869	0.0700062
CSRNP2	4.597e-267	34.8939	0.0699856
HSD17B2	9.07979e-267	34.8744	0.0699669
HIST1H3F	2.41564e-267	34.9123	0.0699612
NAPRT1	1.64813e-266	34.8573	0.0699441
HIST1H2BG	4.13694e-266	34.8309	0.069859
ARF6	1.2879e-265	34.7984	0.0698281
NDUFA11	3.50825e-265	34.7696	0.0697708
ABCC3	5.06092e-265	34.759	0.0697479
GSTA1	8.08349e-265	34.7456	0.0697197
CALB2	1.76279e-274	35.3795	0.069687
CDCA7	9.80243e-265	34.74	0.0696804
JTB	2.16666e-262	34.5844	0.069399
SLC16A3	2.40458e-262	34.5814	0.0693779
PMAIP1	3.54825e-262	34.5702	0.0693678
PHB2	1.01195e-261	34.5399	0.0693047
CISD1	1.14623e-261	34.5363	0.0692949
WASHC1	2.27659e-261	34.5164	0.0692411
HLA-DRB1	2.90155e-260	34.4426	0.0691098
SEC11A	5.3728e-260	34.4248	0.0690763
NCAPG	6.83599e-263	34.6177	0.0690485
MPC2	9.71806e-260	34.4076	0.0690419
SKP1	1.08179e-259	34.4044	0.0690376
LAMA3	5.22229e-259	34.3587	0.0689439
CCND1	1.43137e-258	34.3294	0.068886
TMEM176B	1.28433e-258	34.3325	0.0688738
CDKN1A	2.11309e-258	34.318	0.0688635
CNBP	3.60648e-258	34.3025	0.0688315
HIGD1A	1.20747e-256	34.2	0.0686259
BSG	1.47917e-256	34.1941	0.0686154
KCNE2	4.27413e-256	34.1631	0.0685369
UGCG	1.18796e-255	34.1332	0.068492
SRSF3	2.89416e-255	34.1071	0.0684404
MRPL23	3.72749e-255	34.0997	0.0684252
CDC42	1.84775e-254	34.0528	0.0683314
APOE	6.29093e-255	34.0843	0.0683015
GGCT	5.38174e-254	34.0214	0.0682625
SERPINA1	3.79608e-254	34.0316	0.0682542
OSTC	1.19611e-253	33.9979	0.0682204
AC097480.1	0	42.5227	0.0682077
ANKRD28	1.07844e-253	34.001	0.0681982
LRP1B	2.87052e-308	37.5126	0.0681876
ERN2	2.04929e-253	33.9821	0.0681861
ATP5H	1.16174e-252	33.931	0.068085
HIST1H3J	6.42819e-253	33.9485	0.0680611
ADH4	1.15731e-252	33.9311	0.0679953
SELENOS	1.98224e-251	33.8474	0.0679046
RRBP1	3.97565e-251	33.8268	0.0678775
TNFRSF10B	5.36445e-251	33.818	0.0678506
MRPL52	8.59766e-251	33.8041	0.0678319
HSPA5	1.5694e-250	33.7863	0.0677961
NOP58	3.46775e-250	33.7628	0.0677399
NDUFB3	7.79763e-249	33.6706	0.0675631
SNHG7	1.37261e-248	33.6538	0.0675255
BZW2	2.84378e-248	33.6321	0.0674817
SF3B14	6.05353e-248	33.6097	0.0674399
CENPW	8.81833e-248	33.5985	0.0673779
GLI3	1.15e-291	36.48	0.067305
COL6A1	1.38249e-247	33.5851	0.0672977
EIF4B	2.82244e-246	33.4953	0.0672108
EMB	4.5893e-246	33.4808	0.0671282
CCND2	9.03682e-246	33.4606	0.0671143
LIPH	4.50336e-245	33.4126	0.0670445
CLIC5	2.70149e-247	33.5652	0.0670134
IL21R	1.62455e-248	33.6488	0.067007
DDIT4	8.51302e-245	33.3935	0.0670045
PRDX3	1.14477e-244	33.3847	0.0669869
F2RL1	1.19575e-244	33.3834	0.0669862
BICDL2	1.36983e-244	33.3793	0.0669568
SLC5A1	1.96143e-244	33.3685	0.0668957
DSG2	5.74696e-244	33.3363	0.06689
SH2D1A	1.37936e-246	33.5166	0.066823
SLC22A18	1.84454e-243	33.3014	0.0668173
NDUFS6	2.17528e-243	33.2964	0.0668127
CHCHD10	2.72792e-243	33.2896	0.066798
IFITM3	8.49091e-243	33.2555	0.0667291
PIM2	4.75547e-242	33.2037	0.0665849
MDH2	1.19525e-241	33.176	0.0665697
FKBP10	4.24544e-246	33.4831	0.0664378
CD9	1.5917e-240	33.0979	0.0664133
C17orf89	2.65245e-240	33.0825	0.066376
ZWINT	2.86561e-240	33.0802	0.0663469
PSMB5	1.17865e-239	33.0374	0.0662904
RBMX	1.50723e-239	33.03	0.0662753
ABHD11	8.65341e-239	32.9771	0.0661575
AC091271.1	8.38908e-239	32.978	0.0661295
TKT	2.21246e-238	32.9486	0.0661133
NDUFS7	4.61771e-238	32.9263	0.0660689
ITGA1	9.72736e-239	32.9735	0.0660123
HIST2H2BF	5.05532e-238	32.9236	0.0660105
SMDT1	7.8502e-237	32.8402	0.0658965
NORAD	1.62191e-236	32.8182	0.0658321
ATP6V1G1	3.25778e-236	32.7969	0.0658098
MT1X	3.50232e-236	32.7947	0.0658049
HJURP	3.17491e-239	33.0075	0.0657851
CALR	6.29649e-236	32.7768	0.0657694
PODXL	3.99709e-237	32.8608	0.0657435
CLRN3	9.50722e-236	32.7643	0.0656846
AC009133.1	1.5e-235	32.7504	0.0656811
FBLN7	1.09893e-242	33.2478	0.0655818
EIF3G	2.9553e-234	32.6593	0.0655324
ATP4A	1.87916e-234	32.6732	0.0654181
RHOA	2.75319e-233	32.591	0.065396
APP	2.60653e-232	32.522	0.0652549
TNFRSF17	2.28851e-234	32.6671	0.0652379
CRTAM	8.55985e-237	32.8376	0.0650369
GALNT6	4.11456e-230	32.3661	0.0649422
RP11-800A18.4	1.19186e-229	32.3333	0.0648725
POLQ	5.77778e-232	32.4975	0.0647602
RFLNA	1.18901e-228	32.2621	0.064713
PPP1R18	2.95649e-229	32.3052	0.0647035
RGS16	1.55672e-228	32.2538	0.0646884
P2RY10	4.07948e-231	32.4374	0.064644
C19orf70	2.7413e-227	32.1648	0.06454
IGSF6	5.84885e-234	32.6384	0.0645269
ACTN4	3.46935e-227	32.1575	0.0645257
CA1	2.71083e-229	32.3079	0.0645218
GHITM	6.9577e-227	32.1359	0.0644802
SPCS1	1.26325e-226	32.1173	0.0644443
PTGES3	1.39265e-226	32.1143	0.0644383
ZG16	1.64938e-227	32.1806	0.0644355
MST1R	2.16217e-226	32.1006	0.0644037
OSM	8.31759e-233	32.5571	0.064391
DDX11	2.99521e-226	32.0905	0.0643186
ILF3-DT	9.74185e-226	32.0537	0.0642749
PCSK5	3.03924e-225	32.0182	0.0642117
ATP10B	7.78639e-225	31.9889	0.0641525
VDAC1	2.33033e-223	31.8825	0.0639736
BAIAP2L2	5.12137e-223	31.8579	0.0639053
ENKUR	2.38241e-225	32.0258	0.0638805
CTSD	1.72823e-222	31.8197	0.0638474
NFKBIA	2.67295e-222	31.806	0.0638197
JAK3	9.94045e-225	31.9812	0.0638105
FAM84A	9.18125e-222	31.7672	0.0637196
TM4SF5	2.16863e-221	31.7402	0.0636851
PDZK1IP1	3.77547e-221	31.7227	0.0636473
EML4	6.21205e-221	31.707	0.0636143
TRIM54	8.48886e-221	31.6972	0.0635728
EPS8L3	1.59554e-220	31.6773	0.0635567
SECTM1	1.00994e-220	31.6917	0.0635419
APOB	3.35543e-222	31.7989	0.0635231
NOB1	6.62291e-220	31.6324	0.0634596
MRPL51	1.02335e-219	31.6186	0.0634417
COX16	5.68984e-219	31.5644	0.0633339
RELB	6.07412e-219	31.5623	0.0633227
UQCRC1	7.37487e-219	31.5562	0.0633175
XAF1	8.17776e-219	31.5529	0.0632912
PDIA2	1.91647e-218	31.5259	0.063231
CLNS1A	5.81233e-218	31.4908	0.0631806
EI24	8.24496e-218	31.4797	0.0631626
COPS9	1.65011e-217	31.4576	0.0631014
HIST1H1E	1.45508e-217	31.4616	0.0630858
NUFIP2	2.80054e-217	31.4408	0.0630816
CYFIP2	3.4162e-218	31.5076	0.0630674
IQCN	1.25162e-217	31.4664	0.0630482
EIF5	9.39014e-217	31.4024	0.0630085
RAD51AP1	9.24726e-218	31.476	0.0630052
FAAP20	2.9387e-216	31.3661	0.0629135
DYNLL1	5.30736e-216	31.3472	0.0628979
WFDC2	4.66334e-216	31.3513	0.0628913
DDX5	7.99782e-216	31.3342	0.0628718
RAB11FIP1	1.04591e-215	31.3256	0.0628552
TAF4B	9.5371e-216	31.3285	0.062842
GBP5	3.02691e-217	31.4384	0.0627703
N4BP2L2	4.02961e-215	31.2826	0.0627642
CYR61	4.13231e-215	31.2818	0.0627488
PDIA4	1.48738e-214	31.2408	0.0626845
RAB27B	1.4891e-214	31.2408	0.0626839
CCT2	1.63829e-214	31.2377	0.0626723
BGN	1.55219e-216	31.3864	0.0626712
NDUFB7	1.38943e-213	31.1693	0.0625414
MMP19	2.14052e-220	31.668	0.0625366
GPRIN3	3.29134e-214	31.2154	0.0625181
IRF1	3.12919e-213	31.1433	0.0624879
ABLIM1	3.54932e-213	31.1392	0.0624804
LINC01970	1.24365e-213	31.1728	0.062478
CDK4	6.27646e-213	31.1209	0.0624332
PTTG1	5.37906e-213	31.1259	0.0624307
FBXO32	8.25495e-213	31.1121	0.0624062
IKZF3	1.28567e-214	31.2455	0.0623879
WSB1	4.7655e-212	31.0558	0.062312
AFDN	4.9919e-212	31.0543	0.0622802
C14orf166	9.59549e-212	31.0333	0.0622647
TMEM256	1.97833e-211	31.01	0.0622191
MRPL12	2.12248e-211	31.0077	0.0622138
ARPC2	7.29598e-211	30.9679	0.0621371
PDIA3	1.04227e-210	30.9564	0.062114
HSPA6	1.14833e-210	30.9533	0.0620804
RP11-528G1.2	1.6412e-210	30.9417	0.0620752
SCNN1B	1.82811e-210	30.9382	0.0620367
SGMS2	3.65757e-210	30.9158	0.0620303
COX6A1P2	6.80238e-210	30.8958	0.0619896
LMO4	9.49998e-210	30.885	0.0619696
DNM1	1.00934e-214	31.2532	0.0619574
MYO1G	2.68178e-212	31.0743	0.061952
VAPA	1.57939e-209	30.8685	0.0619373
SERPINB6	1.63679e-209	30.8674	0.0619341
BLVRB	2.4658e-209	30.8541	0.0619086
ITPR3	2.34074e-209	30.8558	0.0619085
HELB	4.5911e-210	30.9085	0.0619068
GSTK1	3.40706e-209	30.8437	0.0618867
UXT	5.20354e-209	30.8299	0.0618592
SLC38A1	5.19369e-209	30.83	0.0618307
ETS2	9.4426e-209	30.8106	0.061821
SOD1	2.15214e-208	30.7839	0.0617677
MRPS24	1.59917e-208	30.7935	0.0617646
LPIN2	4.25154e-208	30.7618	0.0617166
CDC20	1.81705e-207	30.7146	0.0615593
FA2H	1.43489e-206	30.6473	0.0614885
CTNNA1	1.95731e-206	30.6372	0.0614728
C6orf48	9.11e-206	30.587	0.0613676
C20orf24	1.05509e-205	30.5822	0.0613588
TCP1	1.10372e-205	30.5807	0.0613546
PSMA7	1.26094e-205	30.5764	0.0613508
TMEM123	1.71138e-205	30.5664	0.0613282
HIST4H4	1.13979e-205	30.5797	0.061311
SELENOF	2.11145e-205	30.5595	0.0613003
FAM120A	3.58049e-205	30.5423	0.0612814
ESD	5.25344e-205	30.5297	0.0612519
ALKBH7	1.20155e-204	30.5027	0.0612019
SULT1C2	2.52335e-204	30.4783	0.0611538
MRPS33	2.76831e-204	30.4753	0.0611439
RAC1	3.18109e-204	30.4708	0.0611387
EFNA3	3.83813e-205	30.54	0.0611158
GDA	3.23341e-204	30.4702	0.0611013
SLC5A3	4.2232e-204	30.4615	0.061063
SLC9A3R2	9.50115e-204	30.4349	0.0610588
DHRS11	1.01164e-203	30.4328	0.0610438
SERPINE1	3.18662e-204	30.4707	0.0608816
PRSS8	2.297e-202	30.3301	0.0608543
FFAR2	6.37868e-206	30.5986	0.0608407
MAP4K1	2.11618e-204	30.4841	0.0607806
TCTA	1.05138e-201	30.28	0.0607444
PARD6B	1.60054e-201	30.2661	0.0607264
PDZD3	9.68156e-202	30.2827	0.0607241
COL5A2	7.20441e-205	30.5194	0.0607204
DNMT1	1.51075e-201	30.268	0.0607117
UGDH	3.00113e-201	30.2454	0.0606855
CDK14	3.81973e-203	30.3892	0.0606461
NDUFC1	3.02446e-200	30.169	0.0605325
HIST1H4H	3.26889e-200	30.1664	0.0604833
PDCD5	8.76434e-200	30.1337	0.0604588
NEU1	6.61018e-200	30.1431	0.0604554
FER1L6	1.19006e-199	30.1236	0.0604159
MYC	5.49228e-199	30.0728	0.0603317
CNOT6L	4.995e-199	30.076	0.0603135
HNRNPK	9.81924e-199	30.0535	0.0603011
STOML2	9.56667e-199	30.0544	0.0603003
NEDD8	1.25255e-198	30.0454	0.0602846
GRAP2	1.96625e-201	30.2593	0.0602824
RBM39	1.77941e-198	30.0338	0.0602612
NUPR1	1.99219e-198	30.03	0.0602423
SLMO2	3.39434e-198	30.0123	0.0602148
DAD1	4.35363e-198	30.004	0.0602013
NKX6-2	4.86389e-198	30.0003	0.060187
FAM83E	6.98001e-198	29.9883	0.0601527
ASL	1.17001e-197	29.9711	0.0601334
SHD	7.46393e-198	29.986	0.0601234
TJP3	1.59166e-197	29.9608	0.0601085
SFPQ	3.36532e-197	29.9358	0.0600644
CENPF	2.8794e-197	29.941	0.0599972
ID1	1.64948e-196	29.8827	0.0599577
NDUFV1	3.30397e-196	29.8595	0.0599094
NPM3	9.02109e-196	29.8259	0.0598298
SELPLG	1.02258e-196	29.8987	0.0597912
KLK10	2.69705e-196	29.8663	0.0597894
NDUFB5	2.3521e-195	29.7938	0.0597766
ANAPC11	2.4964e-195	29.7918	0.0597752
NDUFAF8	2.00639e-195	29.7991	0.0597596
TAP2	1.02657e-195	29.8216	0.0597592
HMGB2	2.96059e-195	29.7861	0.0597579
NXF1	5.273e-195	29.7667	0.0597162
CARHSP1	8.20502e-195	29.7519	0.0596887
TGIF1	1.10002e-194	29.742	0.0596715
AC092580.4	7.201e-196	29.8334	0.0596451
DDX39A	1.75383e-194	29.7263	0.059639
IL1R2	3.7411e-194	29.7009	0.0595853
HIST1H1B	1.25304e-195	29.8149	0.0595809
CDCA2	2.45923e-195	29.7923	0.0595132
MDK	1.55654e-193	29.6529	0.0594954
THOP1	3.61455e-193	29.6245	0.0594165
C17orf67	1.47136e-193	29.6548	0.0594084
SVIP	7.47758e-193	29.6	0.0593895
HIST1H2BH	6.69061e-193	29.6037	0.05935
SPINT1	4.50803e-192	29.5393	0.0592677
NDUFA3	6.06259e-192	29.5293	0.0592483
ESRRG	3.46013e-193	29.626	0.0592343
CACYBP	7.83999e-192	29.5206	0.0592248
CIT	1.55746e-193	29.6529	0.05921
TNFRSF1B	5.48067e-192	29.5327	0.059208
PLA2G2F	3.18812e-195	29.7836	0.0591897
LAG3	1.88923e-192	29.5687	0.0591626
SCGB2A1	3.41642e-191	29.4707	0.0591235
HNRNPU	9.05994e-191	29.4376	0.0590638
SRRM2	1.34288e-190	29.4243	0.0590371
DNAJB6	1.51939e-190	29.4201	0.0590272
TMED10	1.69427e-190	29.4164	0.0590214
SLC6A14	1.90295e-190	29.4125	0.0589899
PTRHD1	6.24063e-190	29.3721	0.0589302
EPB41L4A-AS1	6.64755e-190	29.3699	0.0589216
ARHGAP4	2.73842e-190	29.4001	0.0588865
GLUL	1.65193e-189	29.339	0.0588659
TMIGD2	9.29644e-193	29.5926	0.058804
CTGF	6.37982e-189	29.2929	0.0587576
TRAF3IP3	1.73577e-190	29.4156	0.0587521
CGN	1.51689e-188	29.2634	0.0587056
OGA	1.31235e-188	29.2683	0.0586939
PBX4	1.01798e-188	29.277	0.0586923
ERP29	3.44278e-188	29.2354	0.0586577
ECHS1	6.56723e-188	29.2133	0.0586122
ARL4C	1.09603e-187	29.1958	0.0585682
EDF1	1.92596e-187	29.1765	0.058539
FBLN2	2.5662e-207	30.7034	0.0585373
LST1	1.27088e-189	29.3479	0.0584766
PON2	5.84497e-187	29.1385	0.0584473
REL	1.02714e-186	29.1192	0.0584224
CDC42EP1	1.93769e-186	29.0974	0.0583791
MYO1E	1.74565e-186	29.101	0.0583772
WDR83OS	2.52528e-186	29.0883	0.0583626
NDUFA2	6.85338e-186	29.054	0.0582937
NDUFB4	7.56427e-186	29.0506	0.0582869
FUOM	7.60956e-186	29.0504	0.0582712
TCEAL9	9.80496e-186	29.0417	0.0582485
LINC02381	5.40772e-186	29.0621	0.0582306
MISP	1.69456e-185	29.0228	0.0582301
LIG1	1.52098e-185	29.0266	0.0581796
CHP1	6.31981e-185	28.9775	0.0581399
MYLIP	6.38225e-185	28.9772	0.0581262
NDUFA7.1	8.09507e-185	28.969	0.0581203
RCSD1	6.98479e-187	29.1324	0.05812
ANKRD44	2.00537e-185	29.017	0.0581143
REP15	2.08091e-184	28.9364	0.0580531
DDX24	2.417e-184	28.9312	0.0580417
IFI6	3.26845e-184	28.9208	0.0580189
FAM102A	1.17803e-183	28.8765	0.0579363
MRPS12	2.81908e-183	28.8463	0.0578734
MRPL4	7.91538e-183	28.8105	0.0577995
MEPCE	1.15561e-182	28.7974	0.0577629
HNRNPDL	2.03491e-182	28.7778	0.057739
PLPP2	2.78377e-182	28.7669	0.0577007
DIO3OS	2.89382e-193	29.632	0.057655
TNFSF14	1.27125e-184	28.9534	0.0576272
MRPL11	1.04456e-181	28.721	0.0576203
AADAC	1.64498e-181	28.7052	0.0575895
IRF4	1.26997e-182	28.7941	0.0575671
SAMD9	2.52402e-181	28.6903	0.0575438
CDC42EP3	3.06224e-181	28.6835	0.0575127
GDPD3	7.98654e-181	28.6501	0.05747
LSM8	8.31001e-181	28.6487	0.0574576
TMEM106C	1.04579e-180	28.6407	0.0574551
CCNI	1.23664e-180	28.6349	0.0574522
SH3YL1	1.24367e-180	28.6347	0.0574492
SULF1	1.89395e-190	29.4126	0.0573769
TMEM147	3.98509e-180	28.594	0.0573677
KITLG	2.96766e-180	28.6043	0.0573654
HSD17B11	9.09173e-180	28.5652	0.0573073
BTNL3	4.3915e-180	28.5906	0.0572857
NSA2	2.45432e-179	28.5305	0.0572403
GOLM1	3.50086e-179	28.518	0.0572177
ARGLU1	1.08418e-178	28.4784	0.0571379
B3GNT6	1.30677e-178	28.4719	0.0570822
FUT3	4.2494e-178	28.4305	0.0570319
GALE	5.59893e-178	28.4208	0.0570216
DPP7	5.25021e-178	28.423	0.0570184
PIK3R1	4.17726e-178	28.4311	0.0570152
GPR155	4.17076e-180	28.5924	0.0570116
CRYBG1	7.22887e-178	28.4118	0.0569712
PGAM1	2.68154e-177	28.3657	0.0569085
GIPR	3.65823e-177	28.3547	0.0568768
IL33	5.45315e-177	28.3407	0.0568384
PCNA	7.35498e-177	28.3301	0.0568311
GNG5	1.05608e-176	28.3174	0.0568149
SPTSSA	4.0842e-176	28.2696	0.0567119
PRMT1	4.40787e-176	28.2669	0.0567084
ISOC2	9.07381e-176	28.2414	0.0566596
MSH5	3.73915e-176	28.2727	0.0566465
PPAP2C	1.52001e-175	28.2232	0.0566219
FSTL1	8.11794e-178	28.4077	0.0566182
APOA4	4.18928e-176	28.2687	0.0565708
SPP1	4.62336e-177	28.3465	0.0565671
SDF2L1	9.83704e-175	28.157	0.0564918
PIK3C2G	8.14729e-175	28.1637	0.0564861
MMP24OS	1.0869e-174	28.1535	0.0564633
MARCKSL1	4.50316e-174	28.103	0.0563844
ABCC5	9.23373e-174	28.0775	0.0563284
EIF3A	1.09444e-173	28.0714	0.0563203
UBE2S	1.04398e-173	28.0731	0.0563185
CCT3	1.87513e-173	28.0522	0.0562795
TMBIM4.1	5.1363e-173	28.0163	0.0562074
ST14	7.60213e-173	28.0024	0.0561811
NPDC1	1.48346e-172	27.9785	0.0561315
NSD2	6.30191e-173	28.0091	0.0561085
C4orf48	1.66306e-172	27.9744	0.0560972
ATP2B1-AS1	1.46959e-172	27.9788	0.0560919
SDC4	2.73002e-172	27.9567	0.0560905
BAG3	3.24674e-172	27.9505	0.0560722
CLIC3	4.25433e-172	27.9409	0.0560519
SIVA1	1.57709e-171	27.894	0.0559634
RNASEK	2.08362e-171	27.884	0.0559327
TMBIM1	3.8612e-171	27.8619	0.0558993
EIF3I	4.03849e-171	27.8603	0.0558955
CCT6A	6.00286e-171	27.8461	0.0558651
SLC9A1	1.00974e-170	27.8275	0.0558294
MRPS21	1.28422e-170	27.8188	0.0558132
EMP1	2.04662e-170	27.8021	0.0557787
MTHFD2	2.34966e-170	27.7971	0.0557669
HIST1H2BN	1.37108e-170	27.8165	0.0557598
TST	1.08872e-169	27.742	0.0556581
TUBB4B	2.06374e-169	27.7189	0.0556131
KRT7	2.13329e-169	27.7178	0.0556041
DDR2	8.87276e-171	27.8321	0.0555929
LINC00861	2.88369e-172	27.9548	0.0555742
EIF5A	6.07882e-169	27.68	0.0555347
SPG7	6.44643e-169	27.6779	0.0555216
SUMO1	1.38092e-168	27.6504	0.0554744
CAPG	1.46553e-168	27.6482	0.0554705
DEK	2.88907e-168	27.6237	0.0554202
CENPM	7.48006e-168	27.5893	0.055313
FAM129A	4.86334e-168	27.6049	0.0553029
C16orf54	3.90959e-169	27.6959	0.0552621
PRDX4	6.87958e-167	27.5088	0.0551878
CCDC186	5.04033e-167	27.5201	0.0551876
YWHAQ	1.98152e-166	27.4704	0.0551116
NME4	2.03299e-166	27.4695	0.0550989
ARPC3	9.60098e-166	27.413	0.0549989
KNTC1	2.19108e-166	27.4668	0.0549959
UPK1B	1.63495e-165	27.3936	0.0549481
MCUB	6.40822e-166	27.4277	0.0549115
AURKAIP1	5.03195e-165	27.3526	0.0548775
BAIAP2L1	7.9825e-165	27.3357	0.0548413
VIMP	1.24394e-164	27.3195	0.054809
IRF7	1.34665e-164	27.3166	0.054797
LINC00511	2.37066e-164	27.2959	0.0547556
NTHL1	2.66232e-164	27.2917	0.0547397
PCED1B	1.53497e-166	27.4797	0.0547278
PPARD	4.92376e-164	27.2692	0.0547001
LAMTOR4	6.99957e-164	27.2563	0.0546842
ZNF831	1.35175e-168	27.6511	0.0546241
PTGER4	1.50536e-163	27.2282	0.0546194
ABI3	1.23834e-164	27.3197	0.05456
RAB27A	6.4355e-163	27.1749	0.0545181
INO80C	6.85341e-163	27.1726	0.0545136
ANXA6	3.03819e-163	27.2024	0.0544763
PNN	1.26793e-162	27.1499	0.0544663
DNM2	1.5239e-162	27.1432	0.0544548
TNFRSF25	3.39895e-163	27.1983	0.0544544
GFI1B	1.13388e-171	27.9058	0.0544177
CTSL	1.46351e-162	27.1447	0.0544113
TMEM45B	3.46263e-162	27.113	0.0543853
COA3	6.05532e-162	27.0924	0.0543534
CCL23	2.96506e-174	28.1178	0.0543416
TM6SF2	9.61383e-162	27.0753	0.0542979
COL1A1	6.80956e-162	27.088	0.054288
CHST11	1.95124e-162	27.1341	0.054287
ARL14	1.56352e-161	27.0574	0.0542847
AC025580.2	4.76144e-162	27.1012	0.0542745
GPR160	1.78913e-161	27.0524	0.0542677
NDUFB10	2.35152e-161	27.0423	0.0542541
AC025164.1	1.71627e-161	27.0539	0.0542285
GADD45G	9.62548e-161	26.9902	0.0541361
STMP1	1.45292e-160	26.975	0.0540927
GSTM4	3.21182e-160	26.9456	0.0540455
ANXA4	3.90692e-160	26.9383	0.0540452
MRPL20	5.835e-160	26.9235	0.0540147
ROMO1	9.59909e-160	26.905	0.0539787
RBX1	1.05191e-159	26.9016	0.0539717
CDC45	3.38803e-161	27.0288	0.0539704
ARL6IP4	1.56988e-159	26.8867	0.0539422
MICAL1	1.5832e-159	26.8864	0.0539267
MATR3.1	8.72975e-160	26.9085	0.053917
YWHAH	2.96273e-159	26.8631	0.0538938
SIRPG	2.06437e-163	27.2166	0.0538817
FASLG	3.3517e-163	27.1988	0.053839
ARHGEF1	6.98188e-159	26.8312	0.0538189
PRDM1	6.11776e-159	26.8362	0.0538134
PRKCB	1.33145e-160	26.9782	0.0537733
HNRNPM	1.93231e-158	26.7933	0.0537538
PLAUR	2.17953e-158	26.7888	0.0537452
PPP6R1	1.82964e-158	26.7954	0.0537409
XIST	4.2569e-158	26.7639	0.0536886
EIF4EBP1	5.59767e-158	26.7537	0.0536698
AC004687.1	4.91195e-160	26.9298	0.053666
ZFP36L1	1.45777e-157	26.7179	0.0536027
PSMA4	1.44491e-157	26.7182	0.053602
TMEM134	1.77325e-157	26.7106	0.0535874
RAB11A	3.09201e-157	26.6898	0.0535464
45915	3.25585e-157	26.6879	0.0535408
VMP1	1.56353e-156	26.6291	0.0534243
BCL2A1	1.71069e-157	26.7119	0.0534177
CDK5RAP3	1.7113e-156	26.6257	0.053415
FSIP2	1.61838e-156	26.6278	0.0534017
FNBP4	2.38369e-156	26.6133	0.053386
SPINT2	3.64355e-156	26.5973	0.053361
PDLIM7	2.78685e-156	26.6074	0.0533442
ATP5PO	1.02076e-155	26.5586	0.0532621
TMEM263	1.06243e-155	26.5571	0.0532515
MRPL14	1.57737e-155	26.5423	0.0532499
CYBC1	1.10344e-155	26.5557	0.0532479
NKTR	2.29584e-155	26.5281	0.0532134
CANX	3.26438e-155	26.5149	0.0531948
EHBP1L1	4.98649e-155	26.4989	0.0531549
TBCA	7.01842e-155	26.486	0.0531372
CCNL2	7.32667e-155	26.4844	0.0531276
MUC16	5.83072e-183	28.8211	0.0531186
ANP32B	1.00131e-154	26.4726	0.0531093
MRP63	1.63025e-154	26.4542	0.0530717
HSBP1	1.68505e-154	26.453	0.0530709
GPT	2.08822e-154	26.4449	0.0530434
PHLDA1	1.4652e-153	26.3712	0.0529022
GFPT2	6.8915e-155	26.4867	0.0528948
FBLIM1	1.86998e-153	26.362	0.0528849
ALDH2	2.67227e-153	26.3485	0.0528609
AL021453.1	1.72476e-153	26.3651	0.0528492
RHOB	6.49867e-153	26.3148	0.0527933
SRSF11	1.19496e-152	26.2916	0.0527454
LUC7L2	9.92562e-153	26.2987	0.0527309
MUC12	1.45215e-152	26.2842	0.0527196
CISD3	2.41867e-152	26.2648	0.0526931
UHRF1	1.67517e-153	26.3662	0.0526722
PTPRH	4.55698e-152	26.2408	0.0526356
POLR1D	5.24773e-152	26.2354	0.0526328
RFTN1	1.14761e-153	26.3805	0.0526252
NR1H4	3.07469e-153	26.3431	0.0526132
C12orf57	1.52589e-151	26.1947	0.052552
CDCA5	6.93825e-153	26.3123	0.052551
JUP	2.34229e-151	26.1784	0.0525194
ATP8B1	2.88661e-151	26.1704	0.0525024
MCM5	2.72548e-151	26.1726	0.0524801
CCKBR	3.17153e-151	26.1668	0.0523833
TMEM98	2.40673e-150	26.0894	0.0523373
CNPY2	2.78822e-150	26.0837	0.052327
C16orf89	1.92604e-150	26.0979	0.0523223
STXBP2	3.8547e-150	26.0713	0.0523031
MX2	4.45759e-150	26.0658	0.0522742
SGO1	2.09857e-151	26.1826	0.052232
GP2	7.00174e-150	26.0485	0.0522176
GTF3A	1.135e-149	26.0299	0.0522175
LINC00493	1.26566e-149	26.0258	0.052211
TMEM261	1.31869e-149	26.0242	0.0522058
SLC7A11	1.76622e-149	26.013	0.0521818
MOGAT3	1.58898e-149	26.017	0.0521279
TIMM8B	5.38417e-149	25.9702	0.0521007
PRELID3B	8.04537e-149	25.9547	0.0520458
SEMA6A	2.90258e-149	25.9939	0.0519957
TECR	2.30095e-148	25.9142	0.0519876
LSM4	9.35744e-148	25.8601	0.0518796
GADD45A	1.94109e-147	25.8319	0.0518238
UBXN11	1.77784e-147	25.8353	0.0517921
PNP	3.94785e-147	25.8045	0.0517666
FKBP11	4.45757e-147	25.7998	0.0517529
PITPNM1	4.97884e-147	25.7955	0.0517381
RAP2B	8.09119e-147	25.7767	0.0517121
AC036108.3	1.80084e-159	26.8816	0.0517056
NDUFA13	1.0259e-146	25.7675	0.0516947
MRPL13	1.13459e-146	25.7636	0.0516807
VPS37B	1.36622e-146	25.7564	0.0516711
MTCH2	1.90163e-146	25.7436	0.0516416
DUSP1	2.07998e-146	25.7401	0.0516396
RAB4A	2.5764e-146	25.7318	0.0516191
KMT2E	2.80136e-146	25.7286	0.0516123
MANF	3.2197e-146	25.7232	0.051604
IGKV3D-11	2.32076e-151	26.1787	0.0516009
ATRAID	5.07688e-146	25.7055	0.0515673
GLUD1	5.16439e-146	25.7048	0.0515636
HEPH	3.53332e-146	25.7195	0.051561
NAXE	4.29768e-146	25.7119	0.0515569
VDAC2	8.78254e-146	25.6842	0.0515269
BIRC5	9.87403e-146	25.6796	0.0514557
ATAD5	5.98995e-146	25.699	0.0514352
CDK6	2.33067e-145	25.6462	0.0514311
SNRNP70	3.05983e-145	25.6356	0.0514271
CDC25B	2.28154e-145	25.647	0.0514231
RALGPS2	3.3187e-145	25.6324	0.0514128
AFF3	9.47608e-150	26.0369	0.0513717
CAP1	9.63268e-145	25.5909	0.0513392
MUC20-OT1	9.13633e-145	25.593	0.0513191
FAM177B	1.56517e-144	25.5719	0.0512965
EPHA2	2.56384e-144	25.5527	0.0512631
SIT1	7.05509e-146	25.6927	0.0512273
VIL1	4.11621e-144	25.5342	0.0512188
UPP1	5.41394e-144	25.5234	0.0511929
LINC01559	3.18837e-144	25.5442	0.0511689
HIST1H2BJ	8.93988e-144	25.5038	0.0511292
SYNGR2	1.56205e-143	25.482	0.0511208
PARM1	3.90449e-144	25.5362	0.051117
SLC7A9	5.14636e-145	25.6153	0.0511081
LBH	3.0149e-143	25.4562	0.051053
SNHG15	3.24777e-143	25.4533	0.0510523
C1orf43	3.89849e-143	25.4461	0.0510471
MEI1	3.90162e-144	25.5363	0.0509832
RIOK3	9.81007e-143	25.4099	0.0509756
TRGV10	5.80699e-147	25.7896	0.050967
ITGA2	1.45672e-142	25.3943	0.050939
FAM107B	1.62938e-142	25.3899	0.0509351
CDH3	4.3248e-143	25.442	0.0509256
TRAV12-3	4.37325e-160	26.9342	0.0509138
ENC1	1.74314e-142	25.3873	0.0509136
CHORDC1	3.17982e-142	25.3636	0.0508743
SELENOM	2.88191e-142	25.3675	0.0508354
ZNF296	4.26291e-142	25.3521	0.0508332
LAMTOR5	6.28022e-142	25.3368	0.0508295
FAP	1.38029e-149	26.0224	0.0507886
KDM6B	1.79765e-141	25.2953	0.0507443
GRIK2	1.66561e-165	27.3929	0.0507245
MYH14	3.09363e-141	25.2739	0.050702
KIAA1324	4.37818e-141	25.2602	0.0506725
NQO2	4.45263e-141	25.2595	0.0506573
MRPS26	8.34875e-141	25.2346	0.0506194
ZNF706	9.1703e-141	25.2309	0.0506172
KCNK1	1.09987e-140	25.2237	0.0506016
PYURF	1.49092e-140	25.2117	0.0505751
ITGB7	2.81419e-141	25.2776	0.0505475
SLC39A11	2.32297e-140	25.1941	0.0505394
SYNE1	2.00344e-141	25.2911	0.0505354
VNN1	1.02661e-140	25.2265	0.0505099
BATF	5.70025e-140	25.1585	0.0504343
HIST2H3D	3.28504e-140	25.1804	0.0504307
PSME1	1.31034e-139	25.1255	0.0504053
GPX4	1.35162e-139	25.1242	0.0504028
LAD1	1.7201e-139	25.1147	0.0503822
EGLN3	1.87194e-139	25.1113	0.050369
GINS2	1.63721e-139	25.1166	0.0503381
CRYL1	6.70313e-139	25.0605	0.0502683
PPP1CC	7.17222e-139	25.0578	0.0502681
AKAP9	8.15241e-139	25.0527	0.0502571
KCNA3	7.70438e-142	25.3288	0.0502537
PLXNB2	9.91543e-139	25.0449	0.050243
MARVELD3	1.24295e-138	25.0359	0.0501882
NRDC	2.21146e-138	25.0129	0.0501553
KCNT2	1.10655e-152	26.2946	0.0501182
FLI1	8.52984e-140	25.1425	0.0501137
SPI1	3.25029e-141	25.2719	0.050112
CENPK	3.16669e-138	24.9986	0.050097
LINC01943	2.0697e-142	25.3805	0.050092
MRPS35	7.40245e-138	24.9647	0.0500788
GOLGA8B	4.99712e-138	24.9804	0.0500681
COL9A2	8.79669e-138	24.9578	0.0500448
RP11-462G2.1	6.56528e-138	24.9695	0.0500307
FAT1	1.47437e-137	24.9371	0.0500193
KRTCAP3	2.60263e-137	24.9143	0.0499786
EIF4A2	2.85186e-137	24.9107	0.0499742
MST1	2.40705e-137	24.9174	0.0499445
POLD2	4.10541e-137	24.896	0.0499395
TRMT1	3.60099e-137	24.9013	0.0499353
SVEP1	3.04642e-148	25.9034	0.0499269
CEP295	1.59932e-137	24.9338	0.049924
DYNLT1	5.4256e-137	24.8849	0.0499218
C19orf69	4.49335e-140	25.168	0.0498981
RAD54L	2.14832e-138	25.0141	0.0498877
POLR2F	1.30259e-136	24.8497	0.0498506
LITAF	1.89122e-136	24.8347	0.0498169
ARID5A	1.68116e-136	24.8394	0.0498081
SLAMF7	1.84439e-137	24.9281	0.0497791
SLC38A2	3.50828e-136	24.8099	0.0497716
OGN	1.20886e-151	26.2036	0.0497658
ORC6	1.26498e-136	24.8509	0.0497634
KLF4	4.20424e-136	24.8026	0.0497571
EMSY	1.16921e-136	24.854	0.0497474
FCGRT	4.97344e-136	24.7958	0.0497432
ANXA11	5.35516e-136	24.7928	0.0497375
CKS2	5.47932e-136	24.7919	0.0497324
AHI1	6.42821e-136	24.7855	0.0497141
CCNB1	5.29369e-136	24.7933	0.0496747
NCAM1	1.34265e-138	25.0328	0.0496594
MYRFL	2.34126e-136	24.8261	0.0496525
KCNE3	1.54328e-135	24.7502	0.0496465
GOLGB1	2.96182e-135	24.7239	0.0495959
TRBV4-2	9.18349e-143	25.4125	0.0495774
CAPN9	5.9691e-135	24.6956	0.0495368
TEDC1	3.72871e-135	24.7146	0.0495235
TTC39C	4.5787e-135	24.7063	0.0495043
MTMR11	7.35303e-135	24.6871	0.0495015
TSPAN3	1.30431e-134	24.6639	0.0494782
ALDOC	1.08695e-134	24.6713	0.0494729
PGK1	1.534e-134	24.6574	0.0494644
FAM83D	2.13521e-134	24.644	0.049401
ODF3B	5.00197e-134	24.6095	0.0493449
TRAV13-1	5.10229e-142	25.345	0.0493139
PPP1CB	9.89044e-134	24.5818	0.049313
NDUFB6	2.29731e-133	24.5475	0.0492431
HMGCS2	2.30522e-133	24.5474	0.0492382
LAMC2	4.97671e-133	24.5161	0.0491771
ZBTB43	6.57063e-133	24.5048	0.0491576
LINC00668	3.5054e-133	24.5303	0.0491528
AP2S1	7.46556e-133	24.4996	0.0491482
TP53I3	8.49094e-133	24.4943	0.0491325
HNRNPA3	1.0011e-132	24.4876	0.0491246
CCNL1	1.12052e-132	24.483	0.0491152
CCDC18	4.30027e-133	24.522	0.0491099
LSM2	1.16292e-132	24.4815	0.0491081
POLR2J3.1	1.00173e-132	24.4876	0.0490869
SNORA76	2.11981e-132	24.457	0.0490591
ACSL5	2.65143e-132	24.4479	0.0490387
GPR132	3.93721e-134	24.6192	0.0490354
SELENOP	2.45311e-132	24.451	0.0490211
YWHAB	5.17188e-132	24.4206	0.0489901
SLIT2	4.97211e-139	25.0724	0.0489892
SASH3	8.19116e-134	24.5894	0.04897
C6orf222	7.69103e-132	24.4043	0.04895
AMPD1	2.77203e-137	24.9118	0.0488815
HIST1H2AB	1.07306e-131	24.3907	0.0488605
MGLL	3.51299e-131	24.3421	0.0488306
TOMM5	3.61436e-131	24.341	0.0488286
ESPN	2.35461e-131	24.3585	0.0488255
SNX9	4.87635e-131	24.3287	0.0488023
RBM8A	6.27911e-131	24.3183	0.0487838
SLC1A5	6.35219e-131	24.3178	0.0487707
ENTPD1	5.59071e-132	24.4174	0.0487477
SERINC2	1.08905e-130	24.2957	0.0487378
HHLA2	1.65323e-130	24.2785	0.0486759
HACD4	5.14474e-134	24.6083	0.0486747
YPEL5	2.47671e-130	24.2619	0.0486694
PNKD	2.76655e-130	24.2573	0.048661
LDLR	3.33808e-130	24.2496	0.0486466
SSBP1	3.67237e-130	24.2457	0.0486375
SH3D21	1.38089e-130	24.2859	0.0486349
RGS10	3.01347e-130	24.2538	0.0486333
FKBP2	4.25862e-130	24.2396	0.0486267
BIK	5.14394e-130	24.2318	0.0486088
LINC00342	6.89577e-130	24.2197	0.0485713
SERPINB5	1.08627e-129	24.201	0.0485437
HIST1H2BF	3.59644e-130	24.2465	0.0485426
IL18RAP	2.38625e-133	24.546	0.0485326
TRAPPC6A	3.04472e-129	24.1584	0.0484588
RHPN2	3.72761e-129	24.1501	0.0484443
NDUFA12	5.9472e-129	24.1307	0.0484061
TMEM253	2.19854e-129	24.1719	0.0484029
TUT7	5.05856e-129	24.1374	0.0483885
ST3GAL1	2.54268e-129	24.1659	0.0483871
CD320	9.57565e-129	24.111	0.0483587
ABHD5	1.10838e-128	24.105	0.0483486
MRPL41	2.10512e-128	24.0784	0.0483024
SGSM3	3.70642e-128	24.0549	0.0482542
SLC51A	8.79181e-130	24.2097	0.0482384
CDH1	4.9254e-128	24.0431	0.0482319
DCTPP1	6.27024e-128	24.0331	0.0482072
TES	6.71534e-128	24.0303	0.0482057
MCM3	8.40123e-128	24.0209	0.0481685
HNRNPA1L2	1.19932e-127	24.0061	0.0481459
ICAM1	9.01134e-128	24.018	0.0481428
DEPP1	2.38654e-127	23.9775	0.048061
COA4	4.48636e-127	23.9512	0.0480447
GDI2	4.69315e-127	23.9493	0.0480427
GOT1	5.18674e-127	23.9452	0.0480239
GPD1	3.71035e-127	23.9591	0.0480138
BRI3	8.29786e-127	23.9256	0.0479947
RP11-587P21.2	3.90018e-127	23.9571	0.0479793
FANCI	4.46595e-127	23.9514	0.0479506
COL4A5	1.15559e-128	24.1032	0.0479402
CTNND1	1.8809e-126	23.8914	0.0479269
ITM2B	2.63387e-126	23.8773	0.0478993
CPE	1.02774e-126	23.9167	0.047887
LMF2	3.46486e-126	23.8659	0.0478599
BTNL8	3.16484e-126	23.8697	0.0478541
TMEM66	4.90857e-126	23.8513	0.047845
KRTCAP2	5.56087e-126	23.8461	0.047836
DSE	8.37793e-127	23.9252	0.0478125
MAP3K8	1.10878e-125	23.8172	0.0477654
SLCO4A1-AS1	9.4614e-128	24.016	0.0477549
AKAP13	1.59174e-125	23.802	0.0477474
EBPL	1.56055e-125	23.8028	0.0477374
ATP1B1	2.88722e-125	23.777	0.0476978
RNF186	1.00359e-125	23.8213	0.0476848
HCAR3	1.45012e-132	24.4725	0.0476704
EPS8	4.50213e-125	23.7584	0.0476594
TRIM50	1.05268e-134	24.6726	0.0476504
ALB	5.73436e-126	23.8448	0.0476485
C20orf27	1.08013e-124	23.7216	0.0475742
SUCLG2	3.41373e-124	23.6731	0.047488
TNXB	5.90754e-127	23.9398	0.047481
CSNK1D	4.77503e-124	23.6589	0.0474578
ADAMTS3	2.6209e-137	24.914	0.0474214
SQOR	6.86135e-124	23.6436	0.0473994
MIR155HG	2.60996e-124	23.6844	0.047398
YBX3	9.77523e-124	23.6287	0.047397
NME1-NME2	1.19154e-123	23.6203	0.0473763
PLEK	1.30399e-124	23.7136	0.0473254
NDC80	9.48261e-126	23.8237	0.0472984
LRP10	6.58611e-123	23.548	0.0472363
NLRP6	1.57712e-124	23.7056	0.0472159
TCF25	1.19267e-122	23.5228	0.0471866
ZBTB20	1.37523e-122	23.5167	0.0471547
SLC13A2	7.00897e-123	23.5453	0.0471411
GTF3C6	3.06329e-122	23.4827	0.0471044
SLC9A3R1	3.11165e-122	23.482	0.0471029
GMDS	3.49389e-122	23.4771	0.0470951
CDKN2B-AS1	1.09734e-122	23.5263	0.047051
NDUFV2	5.97711e-122	23.4543	0.0470489
INTS11	5.15343e-122	23.4606	0.0470425
PPP4R3B	8.45745e-122	23.4395	0.046991
TUBA4A	1.188e-121	23.425	0.0469855
HIST1H3I	6.46543e-122	23.4509	0.046981
NUAK2	8.53888e-122	23.4391	0.0469736
KIF18B	2.64195e-123	23.5867	0.046955
HIST1H1C	2.63923e-121	23.391	0.046917
TPM3	2.96377e-121	23.386	0.0469128
LINC00998	2.81162e-121	23.3883	0.0469119
CKB	2.74452e-121	23.3893	0.0469116
SNCAIP	9.95753e-160	26.9036	0.0468864
THBS1	1.82058e-121	23.4068	0.0468765
FRMD4B	5.43499e-121	23.3601	0.0468585
IGKV3-20	4.07372e-121	23.3725	0.0468557
ERN1	4.9566e-121	23.3641	0.046853
MLEC	7.85098e-121	23.3444	0.0468266
RAB1A	3.26765e-120	23.2834	0.0467064
COQ8A	2.84865e-120	23.2893	0.0466595
NR3C1	4.72875e-120	23.2675	0.0466572
DTYMK	5.94548e-120	23.2577	0.0466428
RASSF5	4.27263e-120	23.2719	0.0466366
EFNA1	7.59862e-120	23.2472	0.046632
UBD	4.93892e-120	23.2657	0.0466082
COTL1	1.28365e-119	23.2246	0.0465882
PPP1R16A	1.42624e-119	23.2201	0.0465767
SSR3	1.69783e-119	23.2126	0.0465635
SNX3	1.96265e-119	23.2064	0.0465514
DDX18	1.90649e-119	23.2076	0.0465512
SPARC	9.5988e-120	23.2371	0.0465466
GPR18	1.26212e-122	23.5204	0.046525
GUK1	3.44221e-119	23.1822	0.0465034
PPP2R2B	8.09958e-122	23.4413	0.0464865
TOMM40	3.85958e-119	23.1773	0.0464822
DPEP1	2.45342e-119	23.1968	0.0464764
CCDC150	1.94068e-121	23.4041	0.0464759
LAPTM4A	5.4927e-119	23.1621	0.0464625
C9orf16	8.24062e-119	23.1446	0.0464274
EIF2S2	9.97158e-119	23.1364	0.0464113
SH3PXD2A-AS1	7.63754e-124	23.6391	0.0463726
DGKA	1.54912e-118	23.1174	0.0463372
CYP4F12	4.64141e-118	23.0699	0.0462722
ABCG5	2.44274e-119	23.197	0.0462491
PLOD2	7.06604e-118	23.0517	0.0462083
SMCHD1	1.09535e-117	23.0327	0.0461935
GUCY2C	7.60296e-118	23.0486	0.0461697
ILDR2	1.45025e-126	23.9023	0.0461627
HNRNPF	1.9705e-117	23.0073	0.0461519
DNAJB4	1.84452e-117	23.0101	0.0461423
CYP2C18	2.47586e-117	22.9974	0.046128
[truncated: 24,875 more rows]

## Sheet: Supplementary Table 4
Supplementary Table 4. Protein-protein interaction network topology: Cytoscape-processed node features
Genes	Subgragh	Degree	Eigenvector	Information	LAC	Betweenness	Closeness	Network
RPS3A	9.37341e+35	100	0.110905	10.1278	81.46	159.386	0.405145	98.6843
RPS6	9.26402e+35	99	0.110256	10.1177	81.3333	149.001	0.404494	97.1381
RPS8	9.2399e+35	99	0.110112	10.1177	81.1515	154.567	0.404494	97.0849
RPS11	9.15736e+35	99	0.109619	10.1177	80.404	1063.12	0.427119	95.9669
RPS24	9.14545e+35	98	0.109548	10.1075	81.1429	142.549	0.403846	95.6374
RPS19	9.12915e+35	99	0.10945	10.1177	80.1818	281.361	0.404494	96.5639
RPS9	9.1151e+35	98	0.109366	10.1075	80.8571	1040.5	0.426396	94.7923
RPS7	9.01358e+35	97	0.108756	10.097	80.8247	137.823	0.4032	94.1099
RPS13	9.00675e+35	96	0.108714	10.0864	81.625	120.388	0.402556	93.1876
RPS18	9.00263e+35	98	0.108689	10.1075	79.898	2469.29	0.427844	93.4203
RPS15	8.98588e+35	97	0.108588	10.097	80.5773	990.587	0.424958	93.423
RACK1	8.96966e+35	96	0.10849	10.0864	81.2917	2778.21	0.408428	92.1424
RPS25	8.96896e+35	96	0.108486	10.0864	81.2917	116.805	0.401914	93.1243
RPS3	8.95143e+35	97	0.10838	10.097	80.2887	2374.3	0.427844	92.4268
RPL18A	8.94842e+35	95	0.108362	10.0756	81.9789	108.871	0.401274	92.4817
RPL30	8.93214e+35	94	0.108263	10.0645	82.6596	83.5198	0.400636	91.4879
RPS2	8.93003e+35	96	0.10825	10.0864	80.9167	969.202	0.424242	92.2524
RPL23A	8.91925e+35	95	0.108185	10.0756	81.7053	1008.07	0.423529	91.6589
RPS26	8.91745e+35	95	0.108174	10.0756	81.6842	91.7088	0.401274	92.0703
RPL19	8.89267e+35	94	0.108024	10.0645	82.3404	92.9073	0.400636	91.4578
RPS16	8.89057e+35	95	0.108011	10.0756	81.4526	119.347	0.401914	91.8445
RPS23	8.88993e+35	96	0.108007	10.0864	80.5625	134.264	0.402556	92.6527
RPL5	8.88973e+35	96	0.108006	10.0864	80.5417	1583.43	0.425676	91.1832
RPL11	8.88333e+35	95	0.107967	10.0756	81.3684	2350.56	0.426396	90.6131
FAU	8.86857e+35	96	0.107877	10.0864	80.2917	236.01	0.401914	92.2147
RPS20	8.86266e+35	94	0.107841	10.0645	82.0638	76.4229	0.400636	91.0787
RPL15	8.8512e+35	93	0.107771	10.0533	82.8602	72.1107	0.4	90.6061
RPL8	8.85034e+35	93	0.107766	10.0533	82.8387	71.7305	0.4	90.5806
RPS12	8.84241e+35	94	0.107718	10.0645	81.8723	91.6483	0.401274	90.8601
RPL23	8.83692e+35	95	0.107684	10.0756	80.9895	3591.31	0.427844	89.6169
RPS28	8.82183e+35	95	0.107592	10.0756	80.821	112.009	0.401914	91.5363
RPL18	8.80819e+35	93	0.107509	10.0533	82.4516	81.4224	0.4	90.3878
RPL21	8.79896e+35	92	0.107453	10.0418	83.2826	55.9293	0.399366	89.7629
RPL6	8.7981e+35	92	0.107448	10.0418	83.2609	55.6824	0.399366	89.7368
RPL24	8.7981e+35	92	0.107448	10.0418	83.2609	55.6824	0.399366	89.7368
RPL31	8.7707e+35	93	0.10728	10.0533	82.086	87.4551	0.4	90.2031
RPS5	8.75984e+35	94	0.107214	10.0645	81.1064	109.824	0.401274	90.4785
RPL35	8.7547e+35	93	0.107182	10.0533	81.9355	90.4223	0.4	90.0998
RPS4X	8.71701e+35	94	0.106951	10.0645	80.7021	59.0661	0.374443	90.2912
RPS21	8.71554e+35	93	0.106942	10.0533	81.5484	75.8358	0.4	89.6981
RPSA	8.66592e+35	92	0.106637	10.0418	82.0217	64.8996	0.399366	88.9113
RPL13A	8.65932e+35	92	0.106597	10.0418	81.9348	325.366	0.4	88.205
RPS10	8.65716e+35	92	0.106584	10.0418	81.9348	65.7928	0.399366	88.8599
RPLP0	8.64006e+35	91	0.106478	10.0302	82.6593	849.965	0.420701	87.7957
RPL14	8.59976e+35	90	0.10623	10.0182	83.2222	46.7601	0.398104	87.8461
RPL7A	8.59976e+35	90	0.10623	10.0182	83.2222	46.7601	0.398104	87.8461
RPL13	8.59976e+35	90	0.10623	10.0182	83.2222	46.7601	0.398104	87.8461
RPL9	8.58988e+35	90	0.106169	10.0182	83.1333	51.4531	0.398104	87.8077
RPL32	8.57499e+35	91	0.106077	10.0302	82.0439	76.0165	0.398734	88.1688
RPL27A	8.55973e+35	90	0.105982	10.0182	82.8	48.7885	0.398104	87.6252
RPL7	8.54827e+35	89	0.105911	10.0061	83.6629	31.1883	0.397476	87.2798
RPS27	8.54236e+35	92	0.105875	10.0418	80.7826	94.9476	0.4	88.142
UBA52	8.54206e+35	94	0.105873	10.0645	79.0851	4461.64	0.423529	87.1746
RPL27	8.52204e+35	90	0.105749	10.0182	82.4444	70.164	0.398734	87.3379
RPL3	8.51526e+35	90	0.105706	10.0182	82.3778	68.7379	0.398734	87.3031
RPL4	8.50986e+35	91	0.105673	10.0302	81.4066	337.483	0.4	87.0505
RPL35A	8.48605e+35	89	0.105525	10.0061	83.0337	34.1737	0.397476	86.9786
RPL34	8.48605e+35	89	0.105525	10.0061	83.0337	34.1737	0.397476	86.9786
RPL36	8.47876e+35	91	0.10548	10.0302	81.1429	81.7653	0.398734	87.7669
RPL38	8.47876e+35	91	0.10548	10.0302	81.1429	81.7653	0.398734	87.7669
RPS27A	8.47179e+35	95	0.105436	10.0756	77.5368	4662.76	0.424958	87.189
RPL26	8.47001e+35	89	0.105425	10.0061	82.8764	46.4237	0.397476	86.8884
RPS17	8.43014e+35	90	0.105177	10.0182	81.4667	55.4625	0.398104	86.7536
RPL10	8.42869e+35	88	0.105168	9.99372	83.4091	26.4446	0.39685	86.4251
RPL37A	8.42534e+35	90	0.105147	10.0182	81.5333	67.7856	0.398104	87.0545
RPS29	8.37598e+35	90	0.104838	10.0182	80.9778	61.4712	0.398104	86.5127
RPS14	8.36973e+35	92	0.104799	10.0418	79.1304	61.2218	0.373333	87.3161
RPL17	8.33454e+35	88	0.104579	9.99372	82.4773	43.5934	0.39685	85.9891
RPL10A	8.3082e+35	89	0.104413	10.0061	81.1685	760.392	0.398734	84.8972
RPL28	8.29355e+35	87	0.104321	9.98109	83.0115	23.8143	0.396226	85.5905
RPLP1	8.25836e+35	87	0.1041	9.98109	82.6437	31.7308	0.396226	85.4289
RPL39	8.23581e+35	88	0.103957	9.99372	81.5	54.9676	0.39685	85.5375
RPL29	8.23354e+35	88	0.103943	9.99372	81.4773	56.8122	0.39685	85.5259
RPL12	8.21833e+35	87	0.103847	9.98109	82.2299	36.0692	0.396226	85.2119
RPS15A	8.18159e+35	90	0.103615	10.0182	79.1111	50.5217	0.37223	85.579
RPL22	8.14255e+35	86	0.103367	9.96819	82.4419	21.8052	0.395604	84.7256
EEF2	8.13977e+35	86	0.10335	9.96819	82.3023	26.1569	0.395604	84.4526
RPL37	8.04061e+35	85	0.102718	9.95503	82.3294	15.7085	0.394984	84.1067
RPL36A	8.02915e+35	86	0.102645	9.96819	81.2326	13.7274	0.369501	84.1521
RPLP2	8.02406e+35	85	0.102612	9.95503	82.0941	16.1194	0.393136	83.9514
RPL36AL	7.97717e+35	85	0.102312	9.95503	81.6471	6.0094	0.36896	83.7864
EEF1A1	7.81262e+35	88	0.101251	9.99372	77.0227	2437.21	0.380665	81.2741
RPS4Y1	7.58366e+35	82	0.0997567	9.91388	80.2195	2.0459	0.364689	81.5123
CD74	6.60199e+35	79	0.0930765	9.87002	72.2025	19423.4	0.438261	74.3992
EEF1B2	5.39307e+35	70	0.0841241	9.71922	66.7714	8.03771	0.361032	68.6759
TPT1	4.24415e+35	62	0.0746274	9.55445	59.0968	6.82879	0.355932	60.7446
SEC61B	3.72711e+35	58	0.069934	9.45797	55.6552	6.70433	0.351464	57.3158
EEF1G	3.27629e+35	55	0.0655683	9.37807	51.5636	4.6464	0.335553	53.0594
NACA	2.97195e+35	52	0.0624487	9.2907	49.8846	2.34772	0.348548	50.9345
BTF3	2.50098e+35	48	0.0572872	9.16065	45.125	2.88601	0.325161	46.1103
HMGN2	2.19928e+35	44	0.0537208	9.01207	42.9545	0.0465116	0.339166	43.9767
HMGN1	2.10064e+35	43	0.0525023	8.97156	42	0	0.33871	43
EIF3H	1.46606e+35	39	0.043861	8.79367	35.5897	4.82154	0.325161	36.7481
EIF3L	1.42153e+35	38	0.0431897	8.74477	36.5263	1.9387	0.341463	37.6145
EIF3K	1.42153e+35	38	0.0431897	8.74477	36.5263	1.9387	0.341463	37.6145
EIF3E	1.42153e+35	38	0.0431897	8.74477	36.5263	1.9387	0.341463	37.6145
EIF3F	1.34414e+35	37	0.0419977	8.69388	35.6757	1.7635	0.341001	36.7173
EIF4A1	1.11901e+35	35	0.0383194	8.58561	31.4857	152.181	0.326848	32.4118
EEF1D	6.76848e+34	25	0.0298022	7.86948	23.68	0.136016	0.320611	24.6667
RPL41	6.5723e+34	24	0.0293671	7.77608	23	0	0.318182	24
FBL	6.18987e+34	26	0.0284999	7.95799	19.6154	505.097	0.332016	21.3133
NOP53	6.0225e+34	23	0.028112	7.67737	22	0	0.310345	23
SEC61G	3.93838e+34	19	0.0227332	7.21915	18	0	0.308446	19
BUD23	3.79972e+34	18	0.0223295	7.0856	17	0	0.307317	18
ATP5F1A	1.44798e+34	32	0.0137843	8.40483	11.8125	10167.9	0.340081	19.5672
NHP2	1.25388e+33	4	0.00405631	3.48026	2	0.240256	0.303981	2.66667
MT-ATP6	1.18897e+33	24	0.00394991	7.77608	10.9167	3942.81	0.333333	15.4416
NPM1	6.03815e+32	6	0.00281485	4.33569	0.666667	421.17	0.310345	1.1
ATP5PO	5.69148e+32	23	0.00273285	7.67737	11.913	2522.56	0.332893	16.2526
H4C6	5.07902e+32	12	0.00258162	6.05214	3.5	1352.64	0.315	8.77688
H3C12	4.84021e+32	10	0.0025202	5.58328	3.4	1226.39	0.313433	6.5496
H2AX	4.74214e+32	5	0.00249454	3.93291	3.2	97.4827	0.305455	4
H2AC13	4.63145e+32	5	0.00246525	3.93291	2.4	243.836	0.305455	3.16667
GAPDH	4.55069e+32	5	0.00244366	3.93291	2.4	19.4312	0.304716	3
SQSTM1	4.48356e+32	3	0.00242557	2.96789	0.666667	5297.95	0.351955	1
PABPC1	2.09594e+32	5	0.00165841	3.93291	0.4	552.027	0.302521	0.75
HSP90AA1	1.37183e+32	13	0.00134169	6.25862	3.84615	2520.55	0.309582	8.96905
ACTB	1.30258e+32	8	0.00130739	5.02137	2.5	439.567	0.297521	3.17857
HSPA8	1.24593e+32	13	0.00127865	6.25862	3.84615	2978.11	0.318182	8.08413
CXCR4	9.10467e+31	10	0.00109304	5.58328	2.4	8344.39	0.36259	4.65556
CD44	8.91357e+31	11	0.0010815	5.82784	1.27273	11484	0.366812	1.87778
MIF	8.88165e+31	2	0.00107957	2.38314	1	0	0.327698	2
NCL	9.93968e+30	3	0.000361151	2.96789	0.666667	61.9958	0.258727	1
ATP5F1D	6.00643e+30	23	0.000280744	7.67737	13.3913	151.323	0.265263	17.3586
ATP5F1B	5.82277e+30	18	0.000276419	7.0856	12.8889	16.7434	0.263598	14.9686
ATP5MG	5.74654e+30	22	0.000274603	7.57287	12.8182	292.454	0.264706	16.4814
ATP5ME	5.71574e+30	22	0.000273867	7.57287	13.3636	377.782	0.264706	16.2862
ATP5F1E	5.69047e+30	19	0.00027326	7.21915	13.0526	117.549	0.263874	15.4346
MT-ATP8	5.65925e+30	19	0.00027251	7.21915	12.1053	49.3785	0.264151	13.9582
ATP5MC1	5.65052e+30	16	0.000272299	6.79005	13.625	4.59184	0.262774	14.7333
ATP5PF	5.64175e+30	22	0.000272088	7.57287	13.1818	383.06	0.264706	16.1329
ATP5MF	5.58573e+30	18	0.000270734	7.0856	13.2222	155.864	0.263598	14.7569
ATP5MD	5.56589e+30	16	0.000270253	6.79005	13.625	51.5598	0.262227	14.7333
ATP5MC2	5.55608e+30	15	0.000270014	6.62595	14	0	0.26114	15
ATP5MPL	5.55608e+30	15	0.000270014	6.62595	14	0	0.26114	15
ATP5MC3	5.55608e+30	15	0.000270014	6.62595	14	0	0.26114	15
ATP6V0C	4.39708e+30	5	0.000240207	3.93291	4	0	0.257932	5
MT-CO1	3.51221e+30	21	0.000214681	7.46207	13.3333	859.81	0.264706	16.1221
CYC1	3.3509e+30	23	0.000209693	7.67737	12.087	861.608	0.265263	15.5327
COX5B	3.2493e+30	25	0.000206489	7.86948	14.64	1310.63	0.265823	19.9945
ATP5IF1	2.965e+30	6	0.000197249	4.33569	3.33333	37.1563	0.259794	4
COX4I1	2.40868e+30	23	0.000177784	7.67737	13.8261	775.529	0.265263	17.2816
H3-3B	1.76104e+30	9	0.000152015	5.31561	3.11111	83.439	0.248521	6.20238
H2BC3	7.51434e+29	4	9.92997e-05	3.48026	2.5	0.4	0.240918	3.33333
HSP90AB1	5.00566e+29	10	8.10463e-05	5.58328	4.6	94.0705	0.253776	8.46508
H2AZ1	3.79648e+29	4	7.05819e-05	3.48026	2	3.8	0.240918	3.33333
ASF1B	3.67511e+29	3	6.94445e-05	2.96789	2	0	0.240688	3
MT-CO3	2.89369e+29	22	6.1621e-05	7.57287	13.2727	241.017	0.26087	17.1689
MT-CO2	2.88846e+29	21	6.15652e-05	7.46207	13.3333	193.827	0.2606	16.1832
MT-ND4	2.78763e+29	19	6.04812e-05	7.21915	11.8947	238.392	0.260062	14.3499
DNAJB1	2.72624e+29	8	5.98115e-05	5.02137	4.5	255.757	0.250746	7.20476
COX7C	2.62248e+29	26	5.86623e-05	7.95799	14.4615	239.026	0.261682	20.3716
HSPA1B	2.5327e+29	7	5.76494e-05	4.69643	4.28571	54.2938	0.251497	5.38333
MT-ND4L	2.37249e+29	13	5.57962e-05	6.25862	8	140.874	0.258197	8.71212
HSPA1A	2.27115e+29	6	5.45916e-05	4.33569	3.66667	46.5176	0.251246	4.45
HSPH1	2.23636e+29	6	5.41718e-05	4.33569	3.66667	247.032	0.250248	5.2
HNRNPA1	2.22159e+29	3	5.39927e-05	2.96789	0.666667	20.1817	0.248031	1
UQCRB	2.20176e+29	24	5.37511e-05	7.77608	14.4167	190.455	0.26114	18.673
CDC37	1.85381e+29	4	4.93214e-05	3.48026	3	0	0.249258	4
HSPD1	1.68161e+29	4	4.69748e-05	3.48026	2.5	21.5386	0.249012	3.66667
LCK	1.30092e+29	20	4.13168e-05	7.34439	6.3	7167.03	0.308446	12.7487
AURKB	1.0764e+29	3	3.75828e-05	2.96789	0.666667	35.0073	0.242075	1
POLR2A	9.39345e+28	2	3.51087e-05	2.38314	1	0	0.24	2
YBX1	8.04433e+28	5	3.24898e-05	3.93291	0.8	60.9652	0.237736	1.25
UQCR11	6.78886e+28	24	2.9847e-05	7.77608	13.6667	52.7616	0.217241	17.2053
HSPE1	6.0616e+28	3	2.82031e-05	2.96789	2	0	0.237065	3
COX6C	5.74174e+28	21	2.74489e-05	7.46207	13.1429	36.1333	0.216681	14.9293
CD8A	5.19434e+28	34	2.61077e-05	8.52796	6.41176	10697.8	0.310345	24.8244
UQCR10	5.07377e+28	24	2.58029e-05	7.77608	14.0833	44.9999	0.217241	18.4562
PTPRC	5.06398e+28	10	2.5778e-05	5.58328	3.2	1053.55	0.292683	4.38889
UQCRQ	4.92452e+28	24	2.54205e-05	7.77608	14.9167	32.5522	0.217241	19.138
CDK1	3.58548e+28	2	2.16908e-05	2.38314	0	26.2447	0.238636	0
TUBA1A	2.94424e+28	2	1.96557e-05	2.38314	0	1546.52	0.281879	0
COX7A2	1.84731e+28	15	1.55694e-05	6.62595	11.2	7.37528	0.215569	12.3571
NDUFA4	1.53436e+28	20	1.41895e-05	7.34439	14.5	12.2927	0.216309	16.9555
UQCRH	1.50311e+28	20	1.40442e-05	7.34439	15.4	7.4797	0.215753	17.7464
COX6B1	1.38709e+28	19	1.34913e-05	7.21915	15.0526	5.73501	0.215569	16.9444
CCL5	1.32982e+28	11	1.32099e-05	5.82784	3.09091	1544.17	0.287671	7.39444
CXCL8	1.26503e+28	6	1.28841e-05	4.33569	3	162.564	0.276316	4.26667
CXCL2	1.26123e+28	7	1.28647e-05	4.69643	3.14286	395.408	0.270386	5.35
CCL4	1.23831e+28	4	1.27473e-05	3.48026	2.5	44.5357	0.275711	3.33333
LGALS3	1.21173e+28	3	1.26097e-05	2.96789	0.666667	281.543	0.272432	1
CXCL3	1.20686e+28	4	1.25844e-05	3.48026	1.5	210.817	0.268371	2
SRGN	1.18536e+28	3	1.24717e-05	2.96789	0.666667	300	0.276923	1
LGALS9C	1.16035e+28	4	1.23395e-05	3.48026	1	590.095	0.275711	1.33333
LGALS9B	1.16035e+28	4	1.23395e-05	3.48026	1	590.095	0.275711	1.33333
ITGA4	1.15718e+28	2	1.23226e-05	2.38314	0	496	0.269519	0
EPCAM	1.15718e+28	3	1.23226e-05	2.96789	0	714.457	0.270096	0
NDUFA1	8.76172e+27	15	1.07225e-05	6.62595	11.3333	5.62475	0.215385	12.4286
NDUFB1	7.68892e+27	15	1.00447e-05	6.62595	12.1333	2.73083	0.214651	13.2976
COX8A	6.26141e+27	10	9.06439e-06	5.58328	9	0	0.21374	10
HSPA2	4.4813e+27	2	7.6684e-06	2.38314	1	0	0.200797	2
TRIR	3.50422e+27	7	6.78107e-06	4.69643	6	0	0.213018	7
PPP1R15A	3.32744e+27	5	6.60781e-06	3.93291	4	0	0.211765	5
NDUFB2	2.49137e+27	12	5.7177e-06	6.05214	9.83333	1.28913	0.21374	10.7273
GZMB	1.7142e+26	9	1.4998e-06	5.31561	3.55556	1663.56	0.254032	4.97143
IFNG	1.14625e+26	15	1.22643e-06	6.62595	3.46667	611.693	0.250746	7.83587
FYN	1.09025e+26	15	1.1961e-06	6.62595	4.93333	1157.41	0.253266	9.32953
CD3E	1.08718e+26	14	1.19441e-06	6.44931	7.71429	66.6347	0.251497	10.3051
CTLA4	9.92399e+25	14	1.14116e-06	6.44931	3.57143	1433.7	0.252758	8.61923
CD247	7.2041e+25	21	9.72283e-07	7.46207	7.2381	777.036	0.253266	15.1755
ZAP70	6.82222e+25	17	9.46162e-07	6.94289	7.17647	313.434	0.252	12.8631
CD2	6.66406e+25	13	9.3513e-07	6.25862	5.07692	506.626	0.251246	6.91818
CD3D	6.61601e+25	15	9.31753e-07	6.62595	7.2	110.275	0.251246	10.4444
CD28	6.28452e+25	15	9.0811e-07	6.62595	4.8	926.902	0.253266	9.23132
CD3G	6.11118e+25	12	8.95499e-07	6.05214	7.66667	38.1446	0.25	9.66818
LCP2	5.98581e+25	12	8.86266e-07	6.05214	4.5	391.129	0.24466	7.38456
PTPN22	5.2027e+25	3	8.2626e-07	2.96789	2	0	0.246817	3
GZMA	3.74608e+25	12	7.01118e-07	6.05214	4.16667	412.585	0.248276	6.95689
PRF1	3.72689e+25	10	6.9932e-07	5.58328	4.4	416.808	0.245614	7.14325
PDCD1	3.0065e+25	7	6.28106e-07	4.69643	3.14286	56.2982	0.241148	4
ITK	2.90821e+25	11	6.17754e-07	5.82784	6.18182	76.9991	0.24395	7.48571
IL7R	2.8944e+25	4	6.16285e-07	3.48026	2.5	2.09841	0.239089	3.33333
TYROBP	2.42166e+25	8	5.63714e-07	5.02137	3.75	250.841	0.242541	4.89524
JUN	2.33817e+25	4	5.53911e-07	3.48026	2	2.41111	0.224399	2.66667
LAT	2.33538e+25	5	5.53582e-07	3.93291	4	0	0.239544	5
SKAP1	2.14016e+25	4	5.29939e-07	3.48026	2.5	79.8836	0.237736	3.66667
CD48	2.07251e+25	2	5.21495e-07	2.38314	1	0	0.237065	2
NKG7	2.03107e+25	8	5.16255e-07	5.02137	4.25	271.755	0.24466	6.07143
IL2RB	1.9914e+25	6	5.11189e-07	4.33569	3.33333	51.7937	0.245614	4
XCL2	1.31522e+25	5	4.15433e-07	3.93291	2.4	5.21111	0.224599	3.83333
KLRD1	1.2869e+25	10	4.10937e-07	5.58328	3.6	260.227	0.241148	5.72698
CD8B	1.04681e+25	7	3.70626e-07	4.69643	6	0	0.240229	7
TRAT1	1.04681e+25	7	3.70626e-07	4.69643	6	0	0.240229	7
HLA-A	1.03729e+25	9	3.68938e-07	5.31561	5.11111	134.404	0.240918	6.875
B2M	1.03729e+25	9	3.68938e-07	5.31561	5.11111	134.404	0.240918	6.875
GZMK	1.01778e+25	5	3.6545e-07	3.93291	2.4	39.7612	0.239089	3
FOXP3	9.48745e+24	5	3.5284e-07	3.93291	2.8	113.236	0.240688	3.75
CD40LG	8.86238e+24	5	3.41018e-07	3.93291	2.8	60.4915	0.239544	3.5
ICOS	8.82139e+24	7	3.40229e-07	4.69643	3.42857	106.144	0.241379	4.35
CD69	8.34356e+24	4	3.30886e-07	3.48026	1.5	44.6957	0.238411	2
HLA-C	7.7197e+24	5	3.18275e-07	3.93291	3.6	102.281	0.238636	4.75
TIGIT	6.28095e+24	5	2.87088e-07	3.93291	1.6	491.798	0.229091	3.41667
XCL1	5.91691e+24	4	2.78644e-07	3.48026	2.5	0.666667	0.224399	3.66667
MUC1	5.70371e+24	2	2.73578e-07	2.38314	0	2	0.215201	0
GNLY	3.24722e+24	6	2.06423e-07	4.33569	3.66667	36.1576	0.207749	5
CXCL17	1.53351e+24	3	1.41855e-07	2.96789	2	0	0.224199	3
TSPAN8	1.42593e+24	2	1.36789e-07	2.38314	0	2	0.213198	0
CLDN7	1.42593e+24	2	1.36789e-07	2.38314	0	4	0.213378	0
GZMH	3.37424e+23	3	6.65412e-08	2.96789	2	0	0.197802	3
KLRB1	2.58194e+23	5	5.8207e-08	3.93291	1.2	13.4154	0.209825	1.5
PIK3R3	1.82777e+23	8	4.89738e-08	5.02137	2.25	49.633	0.206557	3.81429
FCER1G	1.70389e+23	6	4.72851e-08	4.33569	3.66667	5.56866	0.206051	4.8
FYB1	7.84574e+22	3	3.20863e-08	2.96789	2	0	0.203226	3
TNFRSF4	7.84574e+22	6	3.20863e-08	4.33569	2.33333	18.2067	0.20438	4
HCST	4.25974e+22	4	2.36425e-08	3.48026	2	2.06048	0.203554	2.66667
CD6	4.25974e+22	2	2.36425e-08	2.38314	0	0.333333	0.202572	0
TNFRSF18	2.17333e+22	3	1.68875e-08	2.96789	1.33333	0.666667	0.202572	2
NECTIN2	1.39093e+22	3	1.351e-08	2.96789	1.33333	74.4065	0.20241	2.5
TNFSF9	1.39093e+22	2	1.351e-08	2.38314	1	0	0.202572	2
KLRC1	1.39093e+22	4	1.351e-08	3.48026	3	0	0.195804	4
RAC2	1.06493e+22	2	1.18213e-08	2.38314	1	0	0.203226	2
CD96	4.49483	2	0	2.38314	1	0	0.186667	2

## Sheet: Supplementary Table 5
Supplementary Table 5. Cross-species ortholog conversion: Human to rattus norvegicus gene sets (NCBI HomoloGene)
human_candidate_genes	rat_candidate_genes
RPS3A	Rps3a
RPS6	Rps6
RPS8	Rps8
RPS11	Rps11
RPS19	Rps19
RPS24	Rps24
RPS9	Rps9
RPS18	Rps18
RPS7	Rps7
RPS15	Rps15
RPS3	Rps3
RACK1	Rack1
RPS25	Rps25
RPS2	Rps2
RPS23	Rps23
FAU	Fau
RPL23A	Rpl23a
RPS26	Rps26
RPS16	Rps16
RPL23	Rpl23
RPS28	Rps28
RPS27A	Rps27a
RPL30	Rpl30
RPL19	Rpl19
RPS20	Rps20
RPS12	Rps12
RPS5	Rps5
RPS4X	Rps4x
UBA52	Uba52
RPL15	Rpl15
RPL8	Rpl8
RPL18	Rpl18
RPL31	Rpl31
RPL35	Rpl35
RPS21	Rps21
RPL21	Rpl21
RPL6	Rpl6
RPL24	Rpl24
RPL13A	Rpl13a
RPS10	Rps10
RPS27	Rps27
RPS14	Rps14
RPLP0	Rplp0
RPL32	Rpl32
RPL4	Rpl4
RPL36	Rpl36
RPL38	Rpl38
RPL14	Rpl14
RPL7A	Rpl7a
RPL13	Rpl13
RPL9	Rpl9
RPL27A	Rpl27a
RPL27	Rpl27
RPL3	Rpl3
RPS17	Rps17
RPL37A	Rpl37a-ps1
RPS29	Rps29
RPS15A	Rps15a
RPL7	Rpl7
RPL35A	Rpl35a
RPL34	Rpl34
RPL26	Rpl26
RPL10A	Rpl10a
RPL10	Rpl10
RPL17	Rpl17
RPL39	Rpl39
RPL29	Rpl29
EEF1A1	Eef1a1
RPL28	Rpl28
RPLP1	Rplp1
RPL12	Rpl12
RPL22	Rpl22
RPL36A	Rpl36a
RPL37	Rpl37
RPLP2	Rplp2
RPL36AL	Rpl36Al2
RPS4Y1	Rps4y2
CD74	Cd74
EEF1B2	Eef1b2
TPT1	Tpt1
EEF1G	Eef1g
NACA	Naca
BTF3	Btf3
HMGN2	Hmgn2
HMGN1	Hmgn1
EIF3H	Eif3h
EIF3L	Eif3l
EIF3K	Eif3k
EIF3E	Eif3e
EIF3F	Eif3f
EIF4A1	Eif4a1
CD8A	Cd8a
ATP5F1A	Atp5f1a
